# Supplementary material for: 3-(6-Bromo-4-oxo-4H-chromen-3-yl)-3,4-dihydro-2H-1,2,4-benzothia­diazine-1,1-dione
Source: Acta Crystallogr Sect E Struct Rep Online. 2010 Nov 6;66(Pt 12):o3081–2. doi: 10.1107/S1600536810044648 (PMC3011492; doi:10.1107/S1600536810044648)
Supplement: Supplementary file 1 [file e-66-o3081-sup1.cif]

##############################################################################
###                                                                        ###
###        Electronic paper (Acta Crystallographica Section E)             ###
###                                                                        ###
##############################################################################
#                                                                            #
# This CIF contains the data in a paper accepted for publication in Acta     #
# Crystallographica Section E. It conforms to the requirements of Notes      #
# for Authors for Section E, and has been peer reviewed under the auspices   #
# of the IUCr Commission on Journals.                                        #
#                                                                            #
# Full details of the Crystallographic Information File format               #
# are given in the paper "The Crystallographic Information File (CIF):       #
# a New Standard Archive File for Crystallography" by S. R. Hall, F. H.      #
# Allen and I. D. Brown [Acta Cryst. (1991), A47, 655-685].                  #
#                                                                            #
# The current version of the core CIF dictionary is obtainable from          #
# ftp://ftp.iucr.org/pub/cif_core.dic. The current version number is 2.4.    #
#                                                                            #
# Software is freely available for graphical display of the structure(s) in  #
# this CIF.  For information consult the CIF home page http://www.iucr.org/  #
# cif/home.html                                                              #
#                                                                            #
# This file may be used for bona fide research purposes within the           #
# scientific community so long as proper attribution is given to the journal # 
# article from which it was obtained.                                        #
#                                                                            #
##############################################################################
                                             
data_I
_audit_creation_method     SHELXL-97
_chemical_name_systematic
;
3-(6-Bromo-4-oxo-4<i>H</i>-chromen-3-yl)-3,4-dihydro-2<i>H</i>-1,2,4-
benzothiadiazine-1,1-dione
;
_chemical_name_common     ?
_chemical_formula_moiety     'C16 H11 Br N2 O4 S'
_chemical_formula_sum     'C16 H11 Br N2 O4 S'
_chemical_formula_iupac     'C16 H11 Br N2 O4 S'
_chemical_formula_weight     407.24
_chemical_melting_point     ?
_symmetry_cell_setting     monoclinic
_symmetry_space_group_name_H-M     'P 21/n'
_symmetry_space_group_name_Hall     '-P 2yn'
loop_
    _symmetry_equiv_pos_as_xyz
    'x, y, z'
    '-x+1/2, y+1/2, -z+1/2'
    '-x, -y, -z'
    'x-1/2, -y-1/2, z-1/2'
_cell_length_a     7.0778(4)
_cell_length_b     8.6070(6)
_cell_length_c     25.6290(16)
_cell_angle_alpha     90.00
_cell_angle_beta     94.607(3)
_cell_angle_gamma     90.00
_cell_volume     1556.24(17)
_cell_formula_units_Z     4
_cell_measurement_reflns_used     2932
_cell_measurement_theta_min     3.06
_cell_measurement_theta_max     22.05
_cell_measurement_temperature     296(2)
_exptl_crystal_description     Needle
_exptl_crystal_colour     white
_exptl_crystal_size_max     0.28
_exptl_crystal_size_mid     0.28
_exptl_crystal_size_min     0.22
_exptl_crystal_density_diffrn     1.738
_exptl_crystal_density_meas     ?
_exptl_crystal_density_method     'not measured'
_exptl_crystal_F_000     816
_exptl_absorpt_coefficient_mu     2.800
_exptl_absorpt_correction_type     multi-scan
_exptl_absorpt_process_details
;
(SADABS; Bruker, 2007)
;
_exptl_absorpt_correction_T_min     0.475
_exptl_absorpt_correction_T_max     0.540
_exptl_special_details
;
;
_diffrn_ambient_temperature     296(2)
_diffrn_radiation_type     MoK\a
_diffrn_radiation_wavelength     0.71073
_diffrn_radiation_source     'fine-focus sealed tube'
_diffrn_radiation_monochromator     graphite
_diffrn_measurement_device_type     'Bruker APEXII CCD area-detector'
_diffrn_measurement_method     'phi and omega scans'
_diffrn_detector_area_resol_mean     ?
_diffrn_reflns_number     17309
_diffrn_reflns_av_R_equivalents     0.0579
_diffrn_reflns_av_sigmaI/netI     0.0857
_diffrn_reflns_theta_min     1.59
_diffrn_reflns_theta_max     28.35
_diffrn_reflns_theta_full     25.00
_diffrn_measured_fraction_theta_max     0.995
_diffrn_measured_fraction_theta_full     0.997
_diffrn_reflns_limit_h_min     -9
_diffrn_reflns_limit_h_max     9
_diffrn_reflns_limit_k_min     -11
_diffrn_reflns_limit_k_max     8
_diffrn_reflns_limit_l_min     -34
_diffrn_reflns_limit_l_max     34
_diffrn_standards_number     ?
_diffrn_standards_interval_count     ?
_diffrn_standards_interval_time     ?
_diffrn_standards_decay_%     ?
_refine_special_details
;
Refinement of <i>F</i>^2^ against ALL reflections. The weighted <i>R</i>-factor
<i>wR</i> and goodness of fit <i>S</i> are based on <i>F</i>^2^, conventional
<i>R</i>-factors <i>R</i> are based on <i>F</i>, with <i>F</i> set to zero for
negative <i>F</i>^2^. The threshold expression of <i>F</i>^2^ >
\s(<i>F</i>^2^) is used only for calculating <i>R</i>-factors(gt) <i>etc</i>.
and is not relevant to the choice of reflections for refinement.
<i>R</i>-factors based on <i>F</i>^2^ are statistically about twice as large
as those based on <i>F</i>, and <i>R</i>- factors based on ALL data will be
even larger.
;
_reflns_number_total     3873
_reflns_number_gt     1969
_reflns_threshold_expression     I>2sigma(I)
_refine_ls_structure_factor_coef     Fsqd
_refine_ls_matrix_type     full
_refine_ls_R_factor_all     0.1247
_refine_ls_R_factor_gt     0.0462
_refine_ls_wR_factor_gt     0.0839
_refine_ls_wR_factor_ref     0.1027
_refine_ls_goodness_of_fit_ref     0.982
_refine_ls_restrained_S_all     0.982
_refine_ls_number_reflns     3873
_refine_ls_number_parameters     223
_refine_ls_number_restraints     2
_refine_ls_hydrogen_treatment     mixed
_refine_ls_weighting_scheme     calc
_refine_ls_weighting_details
              'w=1/[\s^2^(Fo^2^)+(0.0423P)^2^+0.1442P] where P=(Fo^2^+2Fc^2^)/3'
_atom_sites_solution_hydrogens     geom
_atom_sites_solution_primary     direct
_atom_sites_solution_secondary     difmap
_refine_ls_shift/su_max     0.000
_refine_ls_shift/su_mean     0.000
_refine_diff_density_max     0.498
_refine_diff_density_min     -0.509
_refine_ls_extinction_method     none
_refine_ls_extinction_coef     ?
loop_
    _atom_type_symbol
    _atom_type_description
    _atom_type_scat_dispersion_real
    _atom_type_scat_dispersion_imag
    _atom_type_scat_source
    'C' 'C' 0.0033 0.0016
                         'International Tables Vol C Tables 4.2.6.8 and 6.1.1.4'
    'H' 'H' 0.0000 0.0000
                         'International Tables Vol C Tables 4.2.6.8 and 6.1.1.4'
    'N' 'N' 0.0061 0.0033
                         'International Tables Vol C Tables 4.2.6.8 and 6.1.1.4'
    'O' 'O' 0.0106 0.0060
                         'International Tables Vol C Tables 4.2.6.8 and 6.1.1.4'
    'S' 'S' 0.1246 0.1234
                         'International Tables Vol C Tables 4.2.6.8 and 6.1.1.4'
    'Br' 'Br' -0.2901 2.4595
                         'International Tables Vol C Tables 4.2.6.8 and 6.1.1.4'
_computing_data_collection     'APEX2 (Bruker, 2007)'
_computing_cell_refinement     'SAINT (Bruker, 2007)'
_computing_data_reduction     'SAINT (Bruker, 2007)'
_computing_structure_solution     'SHELXS97 (Sheldrick, 2008)'
_computing_structure_refinement     'SHELXL97 (Sheldrick, 2008)'
_computing_molecular_graphics
;
ORTEP-3 for Windows (Farrugia, 1997) and <i>Mercury</i> (Macrae <i>et
al.</i>, 2006)
;
_computing_publication_material     'publCIF (Westrip, 2010)'
loop_
    _atom_site_type_symbol
    _atom_site_label
    _atom_site_fract_x
    _atom_site_fract_y
    _atom_site_fract_z
    _atom_site_U_iso_or_equiv
    _atom_site_adp_type
    _atom_site_calc_flag
    _atom_site_refinement_flags
    _atom_site_occupancy
    _atom_site_disorder_assembly
    _atom_site_disorder_group
    S S1 1.22103(10) 0.73566(10) 0.31055(3) 0.0337(2) Uani d . 1 . .
    O O2 1.2394(3) 0.5717(3) 0.30708(9) 0.0463(6) Uani d . 1 . .
    O O3 1.3885(3) 0.8294(3) 0.31425(9) 0.0465(6) Uani d . 1 . .
    N N2 1.0884(3) 0.7953(3) 0.25943(10) 0.0287(6) Uani d D 1 . .
    H H2A 1.085(4) 0.893(3) 0.2592(12) 0.034 Uiso d D 1 . .
    N N4 0.8018(3) 0.7790(4) 0.30189(10) 0.0371(7) Uani d D 1 . .
    H H4A 0.690(4) 0.780(4) 0.3005(13) 0.045 Uiso d D 1 . .
    Br Br1 -0.00741(5) 0.67254(5) 0.060030(16) 0.06277(19) Uani d . 1 . .
    C C5 0.3194(4) 0.7029(4) 0.13029(13) 0.0350(8) Uani d . 1 . .
    H H5 0.2622 0.6278 0.1498 0.042 Uiso calc R 1 . .
    C C6 0.2305(5) 0.7577(4) 0.08503(13) 0.0403(9) Uani d . 1 . .
    C C7 0.3086(5) 0.8725(4) 0.05590(14) 0.0455(9) Uani d . 1 . .
    H H7 0.2429 0.9099 0.0256 0.055 Uiso calc R 1 . .
    C C8 0.4824(5) 0.9304(4) 0.07182(13) 0.0424(9) Uani d . 1 . .
    H H8 0.5374 1.0068 0.0523 0.051 Uiso calc R 1 . .
    C C9 0.5766(4) 0.8743(4) 0.11749(12) 0.0324(8) Uani d . 1 . .
    O O1 0.7509(3) 0.9378(3) 0.13110(8) 0.0398(6) Uani d . 1 . .
    C C10 0.4984(4) 0.7614(4) 0.14695(12) 0.0287(7) Uani d . 1 . .
    C C4 0.6000(4) 0.7086(4) 0.19593(12) 0.0286(8) Uani d . 1 . .
    O O4 0.5369(3) 0.6116(3) 0.22456(9) 0.0395(6) Uani d . 1 . .
    C C3 0.7845(4) 0.7819(4) 0.20758(12) 0.0272(7) Uani d . 1 . .
    C C2 0.8469(4) 0.8871(4) 0.17524(12) 0.0347(8) Uani d . 1 . .
    H H2 0.9665 0.9291 0.1838 0.042 Uiso calc R 1 . .
    C C11 0.8977(4) 0.7310(4) 0.25680(12) 0.0289(7) Uani d . 1 . .
    H H11 0.9066 0.6174 0.2568 0.035 Uiso calc R 1 . .
    C C12 0.8888(4) 0.7966(4) 0.35104(12) 0.0295(8) Uani d . 1 . .
    C C13 0.7836(4) 0.8366(4) 0.39290(13) 0.0372(8) Uani d . 1 . .
    H H13 0.6531 0.8494 0.3871 0.045 Uiso calc R 1 . .
    C C14 0.8682(5) 0.8573(4) 0.44190(14) 0.0431(9) Uani d . 1 . .
    H H14 0.7942 0.8825 0.4691 0.052 Uiso calc R 1 . .
    C C16 1.1691(5) 0.8056(4) 0.41215(13) 0.0402(9) Uani d . 1 . .
    H H16 1.2999 0.7964 0.4183 0.048 Uiso calc R 1 . .
    C C15 1.0631(5) 0.8417(4) 0.45229(14) 0.0445(9) Uani d . 1 . .
    H H15 1.1196 0.8557 0.4860 0.053 Uiso calc R 1 . .
    C C17 1.0843(4) 0.7823(4) 0.36172(12) 0.0291(8) Uani d . 1 . .
loop_
    _atom_site_aniso_label
    _atom_site_aniso_U_11
    _atom_site_aniso_U_22
    _atom_site_aniso_U_33
    _atom_site_aniso_U_12
    _atom_site_aniso_U_13
    _atom_site_aniso_U_23
    S1 0.0158(4) 0.0421(6) 0.0427(5) 0.0059(4) -0.0002(4) -0.0004(4)
    O2 0.0393(14) 0.0381(15) 0.0622(17) 0.0148(11) 0.0081(12) 0.0055(12)
    O3 0.0160(11) 0.0624(17) 0.0608(16) -0.0034(11) 0.0001(11) -0.0038(13)
    N2 0.0172(13) 0.0291(15) 0.0393(16) -0.0005(12) 0.0005(12) 0.0016(14)
    N4 0.0121(12) 0.070(2) 0.0293(16) 0.0004(14) 0.0002(13) -0.0041(14)
    Br1 0.0358(2) 0.0836(4) 0.0653(3) -0.0100(2) -0.01830(19) -0.0107(2)
    C5 0.0287(17) 0.035(2) 0.040(2) -0.0072(15) -0.0010(16) -0.0056(17)
    C6 0.0290(19) 0.049(2) 0.040(2) 0.0009(17) -0.0140(16) -0.0148(18)
    C7 0.051(2) 0.046(2) 0.037(2) -0.0006(19) -0.0116(18) 0.0050(18)
    C8 0.047(2) 0.042(2) 0.036(2) -0.0048(18) -0.0029(18) 0.0077(17)
    C9 0.0332(18) 0.032(2) 0.0313(19) -0.0038(15) -0.0044(15) -0.0040(16)
    O1 0.0367(13) 0.0447(15) 0.0367(14) -0.0182(11) -0.0056(11) 0.0071(11)
    C10 0.0283(17) 0.0265(19) 0.0309(18) -0.0002(14) 0.0009(15) -0.0027(15)
    C4 0.0250(17) 0.0269(19) 0.0338(19) -0.0007(14) 0.0014(15) -0.0058(16)
    O4 0.0347(13) 0.0426(14) 0.0406(14) -0.0153(11) -0.0015(11) 0.0104(12)
    C3 0.0219(16) 0.0315(19) 0.0286(17) -0.0038(14) 0.0034(14) -0.0041(15)
    C2 0.0283(18) 0.040(2) 0.035(2) -0.0090(16) -0.0022(16) -0.0028(17)
    C11 0.0171(15) 0.0334(19) 0.0361(19) -0.0019(14) 0.0027(14) -0.0035(15)
    C12 0.0190(15) 0.038(2) 0.0303(18) 0.0018(14) -0.0024(14) -0.0023(15)
    C13 0.0213(16) 0.052(2) 0.038(2) 0.0039(16) 0.0010(15) -0.0052(18)
    C14 0.039(2) 0.051(2) 0.039(2) 0.0055(17) 0.0017(17) -0.0085(18)
    C16 0.0257(18) 0.048(2) 0.044(2) 0.0029(16) -0.0094(17) -0.0032(18)
    C15 0.044(2) 0.054(3) 0.033(2) 0.0006(18) -0.0092(17) -0.0068(18)
    C17 0.0167(15) 0.0338(19) 0.0363(19) 0.0029(13) -0.0010(14) -0.0017(15)
_geom_special_details
;
All e.s.d.'s (except the e.s.d. in the dihedral angle between two l.s. planes)
are estimated using the full covariance matrix. The cell e.s.d.'s are taken
into account individually in the estimation of e.s.d.'s in distances, angles
and torsion angles; correlations between e.s.d.'s in cell parameters are only
used when they are defined by crystal symmetry. An approximate (isotropic)
treatment of cell e.s.d.'s is used for estimating e.s.d.'s involving l.s.
planes.
;
loop_
    _geom_bond_atom_site_label_1
    _geom_bond_atom_site_label_2
    _geom_bond_site_symmetry_2
    _geom_bond_distance
    _geom_bond_publ_flag
    S1 O2 . 1.421(2) ?
    S1 O3 . 1.431(2) ?
    S1 N2 . 1.632(3) ?
    S1 C17 . 1.738(3) ?
    N2 C11 . 1.456(4) ?
    N2 H2A . 0.84(2) ?
    N4 C12 . 1.365(4) ?
    N4 C11 . 1.446(4) ?
    N4 H4A . 0.79(3) ?
    Br1 C6 . 1.900(3) ?
    C5 C6 . 1.359(4) ?
    C5 C10 . 1.398(4) ?
    C5 H5 . 0.9300 ?
    C6 C7 . 1.380(5) ?
    C7 C8 . 1.359(5) ?
    C7 H7 . 0.9300 ?
    C8 C9 . 1.387(4) ?
    C8 H8 . 0.9300 ?
    C9 O1 . 1.368(4) ?
    C9 C10 . 1.375(4) ?
    O1 C2 . 1.345(4) ?
    C10 C4 . 1.468(4) ?
    C4 O4 . 1.219(3) ?
    C4 C3 . 1.459(4) ?
    C3 C2 . 1.327(4) ?
    C3 C11 . 1.504(4) ?
    C2 H2 . 0.9300 ?
    C11 H11 . 0.9800 ?
    C12 C13 . 1.398(4) ?
    C12 C17 . 1.394(4) ?
    C13 C14 . 1.359(4) ?
    C13 H13 . 0.9300 ?
    C14 C15 . 1.391(5) ?
    C14 H14 . 0.9300 ?
    C16 C15 . 1.357(5) ?
    C16 C17 . 1.395(4) ?
    C16 H16 . 0.9300 ?
    C15 H15 . 0.9300 ?
loop_
    _geom_angle_atom_site_label_1
    _geom_angle_atom_site_label_2
    _geom_angle_atom_site_label_3
    _geom_angle_site_symmetry_1
    _geom_angle_site_symmetry_3
    _geom_angle
    _geom_angle_publ_flag
    O2 S1 O3 . . 119.01(14) ?
    O2 S1 N2 . . 108.16(14) ?
    O3 S1 N2 . . 107.20(14) ?
    O2 S1 C17 . . 109.63(15) ?
    O3 S1 C17 . . 109.16(14) ?
    N2 S1 C17 . . 102.36(14) ?
    C11 N2 S1 . . 112.9(2) ?
    C11 N2 H2A . . 111(2) ?
    S1 N2 H2A . . 109(2) ?
    C12 N4 C11 . . 124.3(2) ?
    C12 N4 H4A . . 115(3) ?
    C11 N4 H4A . . 120(3) ?
    C6 C5 C10 . . 118.8(3) ?
    C6 C5 H5 . . 120.6 ?
    C10 C5 H5 . . 120.6 ?
    C5 C6 C7 . . 122.2(3) ?
    C5 C6 Br1 . . 119.4(3) ?
    C7 C6 Br1 . . 118.5(2) ?
    C8 C7 C6 . . 119.5(3) ?
    C8 C7 H7 . . 120.3 ?
    C6 C7 H7 . . 120.3 ?
    C7 C8 C9 . . 119.2(3) ?
    C7 C8 H8 . . 120.4 ?
    C9 C8 H8 . . 120.4 ?
    O1 C9 C10 . . 122.5(3) ?
    O1 C9 C8 . . 116.0(3) ?
    C10 C9 C8 . . 121.5(3) ?
    C2 O1 C9 . . 118.0(2) ?
    C9 C10 C5 . . 118.8(3) ?
    C9 C10 C4 . . 119.8(3) ?
    C5 C10 C4 . . 121.3(3) ?
    O4 C4 C3 . . 122.5(3) ?
    O4 C4 C10 . . 123.3(3) ?
    C3 C4 C10 . . 114.2(3) ?
    C2 C3 C4 . . 120.3(3) ?
    C2 C3 C11 . . 122.8(3) ?
    C4 C3 C11 . . 117.0(3) ?
    C3 C2 O1 . . 125.2(3) ?
    C3 C2 H2 . . 117.4 ?
    O1 C2 H2 . . 117.4 ?
    N4 C11 N2 . . 110.3(2) ?
    N4 C11 C3 . . 109.6(2) ?
    N2 C11 C3 . . 111.0(3) ?
    N4 C11 H11 . . 108.6 ?
    N2 C11 H11 . . 108.6 ?
    C3 C11 H11 . . 108.6 ?
    N4 C12 C13 . . 120.5(3) ?
    N4 C12 C17 . . 122.6(3) ?
    C13 C12 C17 . . 116.9(3) ?
    C14 C13 C12 . . 121.3(3) ?
    C14 C13 H13 . . 119.4 ?
    C12 C13 H13 . . 119.4 ?
    C13 C14 C15 . . 121.4(3) ?
    C13 C14 H14 . . 119.3 ?
    C15 C14 H14 . . 119.3 ?
    C15 C16 C17 . . 120.8(3) ?
    C15 C16 H16 . . 119.6 ?
    C17 C16 H16 . . 119.6 ?
    C16 C15 C14 . . 118.5(3) ?
    C16 C15 H15 . . 120.7 ?
    C14 C15 H15 . . 120.7 ?
    C16 C17 C12 . . 121.0(3) ?
    C16 C17 S1 . . 120.5(2) ?
    C12 C17 S1 . . 118.4(2) ?
loop_
    _geom_torsion_atom_site_label_1
    _geom_torsion_atom_site_label_2
    _geom_torsion_atom_site_label_3
    _geom_torsion_atom_site_label_4
    _geom_torsion_site_symmetry_1
    _geom_torsion_site_symmetry_2
    _geom_torsion_site_symmetry_3
    _geom_torsion_site_symmetry_4
    _geom_torsion
    _geom_torsion_publ_flag
    O2 S1 N2 C11 . . . . 61.9(2) ?
    O3 S1 N2 C11 . . . . -168.6(2) ?
    C17 S1 N2 C11 . . . . -53.8(2) ?
    C10 C5 C6 C7 . . . . -2.0(5) ?
    C10 C5 C6 Br1 . . . . 177.0(2) ?
    C5 C6 C7 C8 . . . . 1.9(5) ?
    Br1 C6 C7 C8 . . . . -177.2(3) ?
    C6 C7 C8 C9 . . . . -0.9(5) ?
    C7 C8 C9 O1 . . . . 179.9(3) ?
    C7 C8 C9 C10 . . . . 0.1(5) ?
    C10 C9 O1 C2 . . . . -0.4(4) ?
    C8 C9 O1 C2 . . . . 179.7(3) ?
    O1 C9 C10 C5 . . . . 179.9(3) ?
    C8 C9 C10 C5 . . . . -0.2(5) ?
    O1 C9 C10 C4 . . . . 2.1(5) ?
    C8 C9 C10 C4 . . . . -178.0(3) ?
    C6 C5 C10 C9 . . . . 1.2(5) ?
    C6 C5 C10 C4 . . . . 179.0(3) ?
    C9 C10 C4 O4 . . . . 178.2(3) ?
    C5 C10 C4 O4 . . . . 0.5(5) ?
    C9 C10 C4 C3 . . . . -2.0(4) ?
    C5 C10 C4 C3 . . . . -179.7(3) ?
    O4 C4 C3 C2 . . . . -179.9(3) ?
    C10 C4 C3 C2 . . . . 0.3(4) ?
    O4 C4 C3 C11 . . . . 0.8(4) ?
    C10 C4 C3 C11 . . . . -179.0(3) ?
    C4 C3 C2 O1 . . . . 1.4(5) ?
    C11 C3 C2 O1 . . . . -179.3(3) ?
    C9 O1 C2 C3 . . . . -1.5(5) ?
    C12 N4 C11 N2 . . . . -35.8(4) ?
    C12 N4 C11 C3 . . . . -158.3(3) ?
    S1 N2 C11 N4 . . . . 61.6(3) ?
    S1 N2 C11 C3 . . . . -176.8(2) ?
    C2 C3 C11 N4 . . . . 114.2(3) ?
    C4 C3 C11 N4 . . . . -66.5(3) ?
    C2 C3 C11 N2 . . . . -7.9(4) ?
    C4 C3 C11 N2 . . . . 171.4(2) ?
    C11 N4 C12 C13 . . . . -177.1(3) ?
    C11 N4 C12 C17 . . . . 5.6(5) ?
    N4 C12 C13 C14 . . . . -178.8(3) ?
    C17 C12 C13 C14 . . . . -1.4(5) ?
    C12 C13 C14 C15 . . . . 0.9(5) ?
    C17 C16 C15 C14 . . . . -1.0(5) ?
    C13 C14 C15 C16 . . . . 0.3(5) ?
    C15 C16 C17 C12 . . . . 0.5(5) ?
    C15 C16 C17 S1 . . . . -179.9(3) ?
    N4 C12 C17 C16 . . . . 178.0(3) ?
    C13 C12 C17 C16 . . . . 0.6(5) ?
    N4 C12 C17 S1 . . . . -1.6(4) ?
    C13 C12 C17 S1 . . . . -179.0(2) ?
    O2 S1 C17 C16 . . . . 89.7(3) ?
    O3 S1 C17 C16 . . . . -42.3(3) ?
    N2 S1 C17 C16 . . . . -155.7(3) ?
    O2 S1 C17 C12 . . . . -90.7(3) ?
    O3 S1 C17 C12 . . . . 137.3(3) ?
    N2 S1 C17 C12 . . . . 24.0(3) ?
loop_
    _geom_hbond_atom_site_label_D
    _geom_hbond_atom_site_label_H
    _geom_hbond_atom_site_label_A
    _geom_hbond_site_symmetry_A
    _geom_hbond_distance_DH
    _geom_hbond_distance_HA
    _geom_hbond_distance_DA
    _geom_hbond_angle_DHA
    _geom_hbond_publ_flag
    N4 H4A O4 . 0.79(3) 2.59(3) 2.987(3) 113(3) yes
    N4 H4A O3 1_455 0.79(3) 2.23(3) 2.999(3) 164(3) yes
    C13 H13 O3 1_455 0.9300 2.542(2) 3.314(4) 140.6(2) yes
    N2 H2A O2 . 0.84(2) 2.67(3) 3.222(4) 124(2) yes
    C2 H2 O2 . 0.9300 2.412(2) 3.330(4) 169.3(2) yes
    N2 H2A O4 . 0.84(2) 2.12(3) 2.903(4) 154(3) yes
_iucr_refine_instructions_details
;
TITL DFC2PU_0m in P2(1)/n
CELL 0.71073   7.0778   8.6070  25.6290  90.000  94.607  90.000
ZERR    4.00   0.0004   0.0006   0.0016   0.000   0.003   0.000
LATT 1
SYMM 0.5-X, 0.5+Y, 0.5-Z
SFAC C  H  N  O  S  Br
UNIT 64  44  8  16  4  4
SIZE 0.38x0.08x0.06
EQIV $1 -x+3/2, y+1/2, -z+1/2
CONF
TEMP 23
OMIT     0   0   2
OMIT    -1   0   1
OMIT     0   2   4
OMIT     1   2   1
OMIT    -1   1   3
OMIT     0   1   2
OMIT     1   0   1
OMIT     1   1   4
L.S. 8
ACTA 50
BOND
BOND $H
HTAB
HTAB N2 O4_1$
FMAP 2
PLAN 20
DFIX 0.88 0.04 N2 H2A N4 H4A
WGHT    0.042300    0.144200
FVAR       0.11163
S1    5    1.221027    0.735661    0.310554    11.00000    0.01579    0.04209 =
         0.04272   -0.00037   -0.00024    0.00593
O2    4    1.239387    0.571713    0.307075    11.00000    0.03935    0.03808 =
         0.06217    0.00546    0.00814    0.01477
O3    4    1.388482    0.829419    0.314255    11.00000    0.01595    0.06237 =
         0.06078   -0.00377    0.00008   -0.00336
N2    3    1.088426    0.795293    0.259428    11.00000    0.01725    0.02914 =
         0.03927    0.00159    0.00047   -0.00052
H2A   2    1.085225    0.892562    0.259194    11.00000   -1.20000
N4    3    0.801802    0.778967    0.301894    11.00000    0.01208    0.06969 =
         0.02930   -0.00411    0.00019    0.00038
H4A   2    0.689526    0.779631    0.300549    11.00000   -1.20000
BR1   6   -0.007407    0.672537    0.060030    11.00000    0.03585    0.08358 =
         0.06527   -0.01070   -0.01830   -0.01000
C5    1    0.319391    0.702890    0.130290    11.00000    0.02868    0.03512 =
         0.04046   -0.00564   -0.00098   -0.00723
AFIX  43
H5    2    0.262150    0.627816    0.149825    11.00000   -1.20000
AFIX   0
C6    1    0.230513    0.757716    0.085026    11.00000    0.02898    0.04906 =
         0.04023   -0.01484   -0.01400    0.00090
C7    1    0.308623    0.872505    0.055896    11.00000    0.05126    0.04565 =
         0.03728    0.00503   -0.01163   -0.00064
AFIX  43
H7    2    0.242855    0.909927    0.025609    11.00000   -1.20000
AFIX   0
C8    1    0.482356    0.930393    0.071822    11.00000    0.04722    0.04250 =
         0.03637    0.00771   -0.00294   -0.00482
AFIX  43
H8    2    0.537396    1.006756    0.052318    11.00000   -1.20000
AFIX   0
C9    1    0.576640    0.874308    0.117485    11.00000    0.03319    0.03167 =
         0.03128   -0.00401   -0.00440   -0.00375
O1    4    0.750926    0.937784    0.131098    11.00000    0.03672    0.04474 =
         0.03667    0.00706   -0.00560   -0.01825
C10    1    0.498366    0.761359    0.146955    11.00000    0.02826    0.02651 =
         0.03094   -0.00270    0.00089   -0.00021
C4    1    0.599980    0.708634    0.195931    11.00000    0.02500    0.02687 =
         0.03376   -0.00579    0.00143   -0.00066
O4    4    0.536913    0.611645    0.224555    11.00000    0.03468    0.04255 =
         0.04064    0.01041   -0.00148   -0.01528
C3    1    0.784510    0.781894    0.207580    11.00000    0.02187    0.03147 =
         0.02860   -0.00412    0.00342   -0.00379
C2    1    0.846883    0.887079    0.175236    11.00000    0.02833    0.04004 =
         0.03503   -0.00280   -0.00223   -0.00897
AFIX  43
H2    2    0.966452    0.929066    0.183771    11.00000   -1.20000
AFIX   0
C11   1    0.897653    0.731049    0.256800    11.00000    0.01712    0.03339 =
         0.03614   -0.00350    0.00271   -0.00187
AFIX  13
H11   2    0.906563    0.617425    0.256766    11.00000   -1.20000
AFIX   0
C12   1    0.888811    0.796550    0.351042    11.00000    0.01900    0.03835 =
         0.03033   -0.00234   -0.00236    0.00182
C13   1    0.783581    0.836630    0.392904    11.00000    0.02130    0.05230 =
         0.03779   -0.00517    0.00099    0.00390
AFIX  43
H13   2    0.653103    0.849385    0.387115    11.00000   -1.20000
AFIX   0
C14   1    0.868198    0.857326    0.441898    11.00000    0.03892    0.05144 =
         0.03870   -0.00851    0.00171    0.00551
AFIX  43
H14   2    0.794151    0.882476    0.469064    11.00000   -1.20000
AFIX   0
C16   1    1.169135    0.805628    0.412154    11.00000    0.02568    0.04845 =
         0.04445   -0.00322   -0.00935    0.00286
AFIX  43
H16   2    1.299930    0.796360    0.418335    11.00000   -1.20000
AFIX   0
C15   1    1.063150    0.841704    0.452290    11.00000    0.04444    0.05386 =
         0.03307   -0.00678   -0.00921    0.00059
AFIX  43
H15   2    1.119621    0.855671    0.485994    11.00000   -1.20000
AFIX   0
C17   1    1.084305    0.782266    0.361722    11.00000    0.01674    0.03375 =
         0.03627   -0.00168   -0.00098    0.00287
HKLF 4
REM  DFC2PU_0m in P2(1)/n
REM R1 =  0.0462 for   1965 Fo > 4sig(Fo)  and  0.1247 for all   3873 data
REM    223 parameters refined using      2 restraints
END
WGHT      0.0423      0.1026
REM Highest difference peak  0.498,  deepest hole -0.509,  1-sigma level  0.076
Q1    1  -0.0196  0.7799  0.0490  11.00000  0.05    0.50
Q2    1   0.4860  0.8208  0.1596  11.00000  0.05    0.31
Q3    1   0.6818  0.7605  0.1991  11.00000  0.05    0.29
Q4    1  -0.0081  0.5418  0.0321  11.00000  0.05    0.29
Q5    1   0.2659  0.7590  0.1161  11.00000  0.05    0.28
Q6    1   0.5363  0.7257  0.1727  11.00000  0.05    0.28
Q7    1   1.1487  0.7619  0.3396  11.00000  0.05    0.28
Q8    1   1.0615  1.0854  0.4455  11.00000  0.05    0.26
Q9    1   0.7646  0.8824  0.2102  11.00000  0.05    0.26
Q10   1   1.1355  0.8334  0.3831  11.00000  0.05    0.26
Q11   1   0.7775  0.7845  0.4289  11.00000  0.05    0.26
Q12   1  -0.0365  0.5656  0.0972  11.00000  0.05    0.26
Q13   1   0.8094  0.7557  0.1864  11.00000  0.05    0.26
Q14   1   0.3045  0.6469  0.1317  11.00000  0.05    0.25
Q15   1   0.6704  0.8831  0.1197  11.00000  0.05    0.25
Q16   1   0.0193  0.6432  0.0527  11.00000  0.05    0.25
Q17   1   1.1045  0.7381  0.3458  11.00000  0.05    0.24
Q18   1   0.5735  0.7823  0.1211  11.00000  0.05    0.24
Q19   1   1.3960  0.8664  0.3455  11.00000  0.05    0.24
Q20   1   0.4223  0.8601  0.0527  11.00000  0.05    0.24
;
data_global
_journal_date_recd_electronic     2010-10-15
_journal_date_accepted     2010-11-01
_journal_name_full     'Acta Crystallographica, Section E'
_journal_year     2010
_journal_volume     66
_journal_issue     12
_journal_page_first     o3081
_journal_page_last     o3082
_journal_paper_category     QO
_journal_coeditor_code     ZQ2069
_publ_contact_author_name     'Ghulam Abbas'
_publ_contact_author_address
;
Institute of Chemistry, University of the Punjab, Lahore, Pakistan.
;
_publ_contact_author_email     'abbas191@gmail.com'
_publ_contact_author_fax     ?
_publ_contact_author_phone     '03227516981'
_publ_section_title
;\
3-(6-Bromo-4-oxo-4<i>H</i>-chromen-3-yl)-3,4-dihydro-2<i>H</i>-1,2,4-\
benzothiadiazine-1,1-dione
;
loop_
    _publ_author_name
    _publ_author_footnote
    _publ_author_address
    'al-Rashida, Mariya'
;
Additional corresponding author, e-mail: maria_al_rashida@hotmail.com.
;
;
Institute of Chemistry,
University of the Punjab,
Lahore,
Pakistan
;
    'Nagra, Saeed Ahmad' .
;
Institute of Chemistry,
University of the Punjab,
Lahore,
Pakistan
;
    'Khan, Islam Ullah' .
;
Department of Chemistry,
Government College University,
Lahore,
Pakistan
;
    'Kostakis, George' .
;
Institute of Inorganic Chemistry,
Karlsruhe Institute of Technology
D-76133 Karlsruhe,
Germany
;
    'Abbas, Ghulam' .
;
Institute of Chemistry,
University of the Punjab,
Lahore,
Pakistan
;
