# Supplementary material for: 3-(6-Bromo-4-oxo-4H-chromen-3-yl)-3,4-dihydro-2H-1,2,4-benzothia­diazine-1,1-dione
Source: Acta Crystallogr Sect E Struct Rep Online. 2010 Nov 6;66(Pt 12):o3081–2. doi: 10.1107/S1600536810044648 (PMC3011492; doi:10.1107/S1600536810044648)
Supplement: Supplementary file 2 [file e-66-o3081-Isup2.hkl]

# 
# h,k,l, Fc-squared, Fo-squared, sigma(Fo-squared) and status flag 
# 
data_I
_shelx_title ' DFC2PU_0m in P2(1)/n' 
_shelx_refln_list_code          4 
_shelx_F_calc_maximum      287.87 
_exptl_crystal_F_000       816.00 
_reflns_d_resolution_high  0.7483 
 
loop_ 
 _symmetry_equiv_pos_as_xyz 
 'x, y, z' 
 '-x+1/2, y+1/2, -z+1/2' 
 '-x, -y, -z' 
 'x-1/2, -y-1/2, z-1/2' 
 
_cell_length_a     7.0778 
_cell_length_b     8.6070 
_cell_length_c    25.6290 
_cell_angle_alpha  90.000 
_cell_angle_beta   94.607 
_cell_angle_gamma  90.000 
 
_shelx_F_squared_multiplier     1.000 
 
loop_ 
 _refln_index_h 
 _refln_index_k 
 _refln_index_l 
 _refln_F_squared_calc 
 _refln_F_squared_meas 
 _refln_F_squared_sigma 
 _refln_observed_status 
   2   0   0      448.23      482.16     14.29 o 
   4   0   0    10526.56    10202.28    249.02 o 
   6   0   0       86.78       71.82     33.36 o 
   8   0   0      973.52      973.92     83.45 o 
   1   1   0     1111.58     1133.54     15.26 o 
   2   1   0      440.67      439.30      9.92 o 
   3   1   0     3157.90     3417.28     41.53 o 
   4   1   0      455.35      569.03     18.17 o 
   5   1   0      893.84      923.34     25.47 o 
   6   1   0      182.50      175.56     22.51 o 
   7   1   0      224.03      266.62     39.52 o 
   8   1   0      497.14      594.00     58.29 o 
   9   1   0      170.11      271.68     72.78 o 
   0   2   0    82871.48    79608.88   1918.72 o 
   1   2   0     2463.90     2430.53     31.55 o 
   2   2   0      150.32      177.79      8.48 o 
   3   2   0     6387.56     6801.10     76.86 o 
   4   2   0      559.46      489.92     19.99 o 
   5   2   0       90.50      109.39     18.11 o 
   6   2   0       16.74       -7.32     21.81 o 
   7   2   0      152.70      107.27     44.36 o 
   8   2   0      115.23      143.54     61.81 o 
   9   2   0        4.10      -14.22    163.71 o 
   1   3   0     1291.68     1185.13     21.91 o 
   2   3   0      113.61      100.96     12.36 o 
   3   3   0     7812.71     8164.80     94.12 o 
   4   3   0      571.83      609.93     20.47 o 
   5   3   0     1662.53     1624.83     38.28 o 
   6   3   0        7.56        3.86     23.42 o 
   7   3   0     1029.51     1011.76    151.27 o 
   8   3   0      238.78      284.02    112.75 o 
   9   3   0      257.90      196.78    105.93 o 
   0   4   0       39.13       21.67     24.88 o 
   1   4   0      548.23      550.84     17.05 o 
   2   4   0     3659.17     3694.02     57.07 o 
   3   4   0     1021.96     1021.67     25.12 o 
   4   4   0       22.82       18.28     11.76 o 
   5   4   0      290.04      283.97     21.01 o 
   6   4   0      744.72      726.18     38.16 o 
   7   4   0      100.66       45.97     54.44 o 
   8   4   0       17.22       80.72     61.00 o 
   1   5   0      326.77      267.62     14.21 o 
   2   5   0      311.08      333.45     19.92 o 
   3   5   0     1886.73     1914.89     36.65 o 
   4   5   0      564.09      565.15     23.42 o 
   5   5   0      765.63      800.32     51.68 o 
   6   5   0       86.87      111.95     37.81 o 
   7   5   0      361.87      367.17     65.54 o 
   8   5   0      197.37      202.85     89.88 o 
   0   6   0       33.21       65.69     17.26 o 
   1   6   0      234.16      237.63     15.74 o 
   2   6   0     3378.86     3319.12     68.78 o 
   3   6   0     2319.51     2253.73     65.49 o 
   4   6   0      107.87       76.76     20.97 o 
   5   6   0       23.23       47.48     24.81 o 
   6   6   0      760.25      771.29     53.88 o 
   7   6   0       25.76       17.82     58.84 o 
   8   6   0       22.03      -26.39     66.70 o 
   1   7   0      216.35      268.68     24.25 o 
   2   7   0       24.83      -17.51     29.02 o 
   3   7   0       41.98       21.86     32.11 o 
   4   7   0       36.73       85.78     22.92 o 
   5   7   0       88.11       42.78     40.01 o 
   6   7   0      213.25      309.03     55.02 o 
   7   7   0        7.14      -72.44     79.85 o 
   0   8   0       47.29       16.74     24.36 o 
   1   8   0      116.72      120.19     24.48 o 
   2   8   0      135.12      159.43     75.84 o 
   3   8   0      473.40      439.45     89.88 o 
   4   8   0        3.83       -0.09     24.89 o 
   5   8   0        0.14       17.05     48.37 o 
   6   8   0       15.60       92.02     60.21 o 
   1   9   0      324.37      388.72     62.73 o 
   2   9   0        0.43       -6.42     69.82 o 
   3   9   0       50.51       36.11     84.26 o 
   4   9   0       12.12       22.73     42.05 o 
   5   9   0        3.02      -51.04     51.04 o 
   0  10   0        0.56        4.01     63.40 o 
   1  10   0       13.59      -12.19     32.70 o 
   2  10   0       25.52      -45.74     77.84 o 
   3  10   0        3.77       52.97     93.09 o 
   4  10   0      195.11      251.13     51.50 o 
   1  11   0        0.31      -49.08     49.54 o 
   2  11   0        7.23       -0.12     51.36 o 
  -9   0   1       36.25       59.39     84.26 o 
  -7   0   1      934.96      899.86     72.62 o 
  -5   0   1     2201.41     2083.97     56.29 o 
  -3   0   1     4571.27     5065.47     80.23 o 
   3   0   1    21574.45    22621.20    310.17 o 
   5   0   1     1060.97     1086.64     40.88 o 
   7   0   1     3510.29     3417.18    134.47 o 
   9   0   1      280.29      523.24    105.13 o 
  -9   1   1      786.94      684.05     86.00 o 
  -8   1   1       48.94       67.49     40.02 o 
  -7   1   1      493.58      442.33     41.54 o 
  -6   1   1      701.68      791.32     30.57 o 
  -5   1   1     3878.62     3973.38     55.78 o 
  -4   1   1       46.42       72.61     13.17 o 
  -3   1   1       14.06       -5.65      9.15 o 
  -2   1   1     7220.62     7725.68     67.12 o 
  -1   1   1     4703.39     4630.84     49.15 o 
   0   1   1     1372.54     1340.49     28.70 o 
   1   1   1     3358.99     3266.30     31.48 o 
   2   1   1     1111.63     1075.35     17.55 o 
   3   1   1     5349.85     6323.62     65.99 o 
   4   1   1      325.81      313.04     15.50 o 
   5   1   1      165.52      177.33     17.13 o 
   6   1   1      308.10      311.75     24.13 o 
   7   1   1      966.83     1048.67     55.29 o 
   8   1   1      112.86       89.86     73.96 o 
   9   1   1      396.70      410.70     76.64 o 
  -9   2   1       10.93       24.12     67.30 o 
  -8   2   1       10.58       90.34     59.29 o 
  -7   2   1      255.82      224.43     47.53 o 
  -6   2   1      327.59      310.92     26.37 o 
  -5   2   1     1325.49     1316.18     34.36 o 
  -4   2   1     2622.12     2712.24     45.16 o 
  -3   2   1     2301.13     2471.81     35.57 o 
  -2   2   1     2163.06     2290.15     31.28 o 
  -1   2   1     2417.97     2289.33     32.35 o 
   0   2   1     1673.55     1629.69     37.35 o 
   2   2   1     1021.18     1049.37     19.28 o 
   3   2   1     6372.72     6435.59     73.44 o 
   4   2   1     1988.24     2084.30     38.59 o 
   5   2   1       98.14      108.28     18.07 o 
   6   2   1      214.61      182.05     29.20 o 
   7   2   1      774.34      773.93     62.82 o 
   8   2   1       61.11        7.33     56.44 o 
   9   2   1       35.13       -2.74    113.96 o 
  -9   3   1      229.18      219.13     74.80 o 
  -8   3   1       99.44       28.18     57.28 o 
  -7   3   1      582.16      521.35     67.46 o 
  -6   3   1      895.90      897.13     41.29 o 
  -5   3   1      179.49      195.70     20.00 o 
  -4   3   1      491.69      454.08     19.34 o 
  -3   3   1        3.77       -9.65      9.65 o 
  -2   3   1     7822.42     7533.04    102.93 o 
  -1   3   1     1537.81     1551.81     29.71 o 
   0   3   1    24862.84    24591.36    475.22 o 
   1   3   1     2339.10     2477.17     34.65 o 
   2   3   1     3356.44     3222.31     40.36 o 
   3   3   1      699.27      775.39     19.92 o 
   4   3   1     3967.55     3970.02     55.76 o 
   5   3   1      132.77      135.72     20.37 o 
   6   3   1     1065.66     1049.91     40.13 o 
   7   3   1     1430.19     1414.24    236.34 o 
   8   3   1      866.15      823.12     85.97 o 
   9   3   1      236.46      425.43     83.64 o 
  -8   4   1       91.19       56.22     63.25 o 
  -7   4   1       45.52       54.57     53.91 o 
  -6   4   1      907.06      937.30     41.46 o 
  -5   4   1        2.72       -2.61     18.91 o 
  -4   4   1      689.49      658.40     20.53 o 
  -3   4   1      811.22      765.01     23.03 o 
  -2   4   1     1119.08     1106.21     26.45 o 
  -1   4   1       18.52      -11.49     11.49 o 
   0   4   1      306.70      400.25     34.38 o 
   1   4   1     2005.20     1934.32     35.08 o 
   2   4   1       54.86       19.92     15.09 o 
   3   4   1      113.46       57.45     12.90 o 
   4   4   1      621.94      596.28     22.93 o 
   5   4   1     1224.21     1187.02     43.07 o 
   6   4   1       64.01       82.11     27.59 o 
   7   4   1      170.79       25.71     53.60 o 
   8   4   1        0.66       87.93     66.33 o 
  -8   5   1      111.56      117.73     67.46 o 
  -7   5   1     1054.31     1091.30     86.62 o 
  -6   5   1      168.39      135.84     53.81 o 
  -5   5   1        7.55       -4.66     22.08 o 
  -4   5   1       13.39        5.84     13.68 o 
  -3   5   1     3339.38     3462.13     65.94 o 
  -2   5   1      311.76      310.84     17.98 o 
  -1   5   1      381.05      337.23     20.46 o 
   0   5   1     5664.08     5313.81     95.30 o 
   1   5   1      374.21      383.97     24.88 o 
   2   5   1      987.43      849.57     27.44 o 
   3   5   1      105.19      122.68     15.88 o 
   4   5   1      742.99      779.75     27.20 o 
   5   5   1        6.85      -22.56     22.56 o 
   6   5   1      176.46      180.61     39.46 o 
   7   5   1      383.87      359.90     65.71 o 
   8   5   1      387.66      417.17     80.90 o 
  -8   6   1        2.96      -62.72     62.72 o 
  -7   6   1      294.96      274.19     65.67 o 
  -6   6   1      177.47      236.66     43.53 o 
  -5   6   1       54.16       49.91     27.13 o 
  -4   6   1      189.22      227.73     29.22 o 
  -3   6   1     4350.56     4207.19     88.96 o 
  -2   6   1       67.03       78.75     21.32 o 
  -1   6   1      667.02      707.58     22.63 o 
   0   6   1       17.52       35.86     24.85 o 
   1   6   1     2390.25     2352.54     51.26 o 
   2   6   1      212.04      192.08     22.19 o 
   3   6   1      177.75      258.68     30.91 o 
   4   6   1       12.66       15.63     20.93 o 
   5   6   1     1481.27     1500.46     53.28 o 
   6   6   1       61.96       56.93     37.81 o 
   7   6   1      119.02      100.46     78.65 o 
   8   6   1       10.73       70.41     69.51 o 
  -7   7   1      162.22      120.18     64.02 o 
  -6   7   1       77.88      135.18     43.31 o 
  -5   7   1       35.63       39.99     31.68 o 
  -4   7   1      980.09      993.06     40.40 o 
  -3   7   1      925.20     1035.70     49.64 o 
  -2   7   1        2.57        9.40     31.16 o 
  -1   7   1      184.95      147.51     22.32 o 
   0   7   1      221.47      298.08     17.94 o 
   1   7   1      137.34      134.43     22.45 o 
   2   7   1        1.68      -29.50     29.50 o 
   3   7   1      553.79      610.64     41.85 o 
   4   7   1      105.21      148.23     25.62 o 
   5   7   1        1.00       -4.42     39.25 o 
   6   7   1      192.67      191.97     50.10 o 
   7   7   1       31.11      162.00     68.09 o 
  -6   8   1       15.62       80.16     61.05 o 
  -5   8   1        2.46      -37.42     57.78 o 
  -4   8   1        8.55       13.58     27.75 o 
  -3   8   1      848.80      748.46     89.08 o 
  -2   8   1      198.88      181.28     46.49 o 
  -1   8   1      113.54       78.77     26.21 o 
   0   8   1       10.45       -0.14     17.08 o 
   1   8   1      256.61      292.45     21.08 o 
   2   8   1       60.96       57.38     44.26 o 
   3   8   1       21.05       -9.84     48.55 o 
   4   8   1        0.22       -1.99     26.08 o 
   5   8   1      226.07      251.29     63.80 o 
   6   8   1      110.18       62.44     89.88 o 
  -5   9   1        1.56      -46.76     46.76 o 
  -4   9   1      318.03      261.62     98.71 o 
  -3   9   1       29.64      128.40     84.26 o 
  -2   9   1       28.18      -65.00     67.41 o 
  -1   9   1       62.63      107.75     35.59 o 
   0   9   1      218.41      264.12     30.24 o 
   1   9   1        0.10      -27.05     27.05 o 
   2   9   1       60.93       44.14     71.42 o 
   3   9   1       49.67      -77.04     77.04 o 
   4   9   1        1.56       -4.77     35.04 o 
   5   9   1        5.44       -1.24     53.06 o 
  -4  10   1        2.16        4.01     96.30 o 
  -3  10   1       15.78      -38.52     88.28 o 
  -2  10   1       13.75      101.12     82.66 o 
  -1  10   1       27.63       72.29     33.18 o 
   0  10   1        0.81       14.02     44.25 o 
   1  10   1       23.13       45.55     58.58 o 
   2  10   1       11.09       -2.84     55.37 o 
   3  10   1        2.60       33.91     42.77 o 
   4  10   1        0.44       33.57     61.79 o 
  -2  11   1        0.13        8.03     94.70 o 
  -1  11   1        0.24      -49.94     49.94 o 
   0  11   1       68.60       37.19     52.49 o 
   1  11   1        1.22      -49.66     49.66 o 
   2  11   1        0.26        3.27     51.93 o 
  -8   0   2       11.91       14.26     53.30 o 
  -6   0   2      697.72      691.81     44.18 o 
  -4   0   2     5181.94     5627.98    101.34 o 
  -2   0   2     9674.95    10053.21    203.61 o 
   2   0   2    13392.79    14237.10    169.45 o 
   4   0   2      767.29      831.42     29.19 o 
   6   0   2     9391.41     8864.19    244.99 o 
   8   0   2      559.37      532.92     73.19 o 
  -9   1   2        0.42      -96.60    111.15 o 
  -8   1   2      154.84      141.23     40.49 o 
  -7   1   2       45.98       42.60     42.05 o 
  -6   1   2     4544.49     4518.09     72.31 o 
  -5   1   2      469.46      479.11     20.26 o 
  -4   1   2     5757.08     6364.30     71.70 o 
  -3   1   2     3102.45     3265.28     40.13 o 
  -2   1   2    10588.38    11089.66     97.29 o 
  -1   1   2     6346.04     6414.64     63.59 o 
   1   1   2     3675.84     3661.71     32.88 o 
   2   1   2     9942.00    10533.80     96.76 o 
   3   1   2     1567.43     1555.25     25.31 o 
   4   1   2     2559.47     2827.93     41.63 o 
   5   1   2     1049.56     1046.61     33.14 o 
   6   1   2      476.07      447.28     26.74 o 
   7   1   2      366.01      414.04     43.75 o 
   8   1   2      269.56      174.34     50.05 o 
   9   1   2       31.48      139.76     80.25 o 
  -9   2   2      106.90       51.87    100.31 o 
  -8   2   2       39.33      -10.83     54.73 o 
  -7   2   2      599.17      558.37     56.05 o 
  -6   2   2       57.23       20.08     21.81 o 
  -5   2   2     1254.49     1205.80     32.57 o 
  -4   2   2     1299.70     1480.23     32.03 o 
  -3   2   2       56.90       11.17     10.03 o 
  -2   2   2     1739.82     1768.66     26.16 o 
  -1   2   2    13958.57    13926.83    175.81 o 
   0   2   2     3081.45     2885.42     46.98 o 
   1   2   2     3542.94     3475.17     36.72 o 
   2   2   2     3077.98     3047.22     37.66 o 
   3   2   2     9755.20    10319.25    111.08 o 
   4   2   2      628.92      665.10     22.60 o 
   5   2   2      492.85      496.52     24.22 o 
   6   2   2     3293.78     3178.48     68.28 o 
   7   2   2        3.66      -48.76     48.76 o 
   8   2   2       68.49       89.54     61.57 o 
   9   2   2       30.85      -34.36     92.29 o 
  -9   3   2        4.53       97.32     69.74 o 
  -8   3   2        2.00        2.39     56.98 o 
  -7   3   2      191.28      267.49     82.66 o 
  -6   3   2      226.44      257.97     35.63 o 
  -5   3   2      554.56      519.42     24.10 o 
  -4   3   2       13.75       20.93     13.79 o 
  -3   3   2     5486.95     5440.87     66.95 o 
  -2   3   2      168.31      141.21     11.72 o 
  -1   3   2     3259.45     3205.85     51.33 o 
   0   3   2     3525.26     3352.14     54.64 o 
   1   3   2     5199.66     4844.73     61.68 o 
   2   3   2      671.02      677.98     15.34 o 
   3   3   2     1049.60      979.65     22.37 o 
   4   3   2        1.62       -8.97     13.24 o 
   5   3   2     2790.72     2799.52     51.32 o 
   6   3   2       98.69       76.15     25.84 o 
   7   3   2      379.26      302.07     62.35 o 
   8   3   2       88.03      125.26     63.69 o 
   9   3   2      255.29      225.80     77.27 o 
  -8   4   2       51.43       30.84     62.09 o 
  -7   4   2     1102.57     1085.77     89.48 o 
  -6   4   2       71.88       82.51     27.07 o 
  -5   4   2      726.97      785.77     26.78 o 
  -4   4   2      323.62      304.65     19.19 o 
  -3   4   2      315.37      318.27     17.55 o 
  -2   4   2        2.71       -5.63     10.55 o 
  -1   4   2     2264.69     2113.77     43.35 o 
   0   4   2     4883.88     4917.68     71.26 o 
   1   4   2     3052.88     3109.43     50.55 o 
   2   4   2      627.52      627.73     16.09 o 
   3   4   2     2247.59     2245.89     35.12 o 
   4   4   2      147.41      126.32     14.55 o 
   5   4   2      157.96      139.23     20.90 o 
   6   4   2      210.50      207.50     32.80 o 
   7   4   2       45.48       11.69     54.48 o 
   8   4   2      200.09       99.35    103.52 o 
  -8   5   2       62.19      160.63    119.57 o 
  -7   5   2       36.10       91.11     56.55 o 
  -6   5   2        6.01      -34.07     34.07 o 
  -5   5   2       35.72       35.55     22.76 o 
  -4   5   2      271.30      274.24     19.75 o 
  -3   5   2      262.50      276.46     19.80 o 
  -2   5   2      126.95      134.92     19.72 o 
  -1   5   2      172.05      221.26     17.49 o 
   0   5   2      285.71      282.20     17.21 o 
   1   5   2      400.22      396.47     21.00 o 
   2   5   2      373.90      353.57     19.93 o 
   3   5   2      342.70      316.46     16.53 o 
   4   5   2      291.77      317.31     20.88 o 
   5   5   2      132.16      112.54     41.18 o 
   6   5   2      159.70       83.32     70.08 o 
   7   5   2       16.48       60.91     56.58 o 
   8   5   2       37.51      112.26    106.33 o 
  -8   6   2       40.97        6.24     64.18 o 
  -7   6   2      537.58      609.73     74.23 o 
  -6   6   2       74.54       40.53     59.19 o 
  -5   6   2       45.46       31.61     23.75 o 
  -4   6   2      426.59      464.69     25.22 o 
  -3   6   2       27.67       18.27     19.93 o 
  -2   6   2      326.72      312.67     25.01 o 
  -1   6   2      485.80      413.21     18.24 o 
   0   6   2     4042.91     3972.46     68.81 o 
   1   6   2       34.77       32.84     12.76 o 
   2   6   2        9.00      -17.98     17.98 o 
   3   6   2     1068.34     1021.47     30.06 o 
   4   6   2     1696.47     1819.49     42.66 o 
   5   6   2      241.72      261.95     38.01 o 
   6   6   2       20.80        6.66     36.15 o 
   7   6   2        0.32      -53.64     62.19 o 
  -7   7   2        0.50       36.59     60.05 o 
  -6   7   2        7.82       12.40     39.20 o 
  -5   7   2      379.98      357.61     34.96 o 
  -4   7   2      516.79      594.58     34.23 o 
  -3   7   2       88.04       84.61     36.78 o 
  -2   7   2       16.35       33.53     31.34 o 
  -1   7   2       23.27       37.43     19.77 o 
   0   7   2       16.19        6.64     14.38 o 
   1   7   2       45.50       17.46     14.61 o 
   2   7   2       25.68      -41.50     41.50 o 
   3   7   2        9.16       39.97     23.44 o 
   4   7   2      233.95      232.29     27.73 o 
   5   7   2       58.25      115.20     42.72 o 
   6   7   2       58.27       92.31     58.29 o 
   7   7   2       37.29       68.46     63.37 o 
  -6   8   2       23.54       38.03     57.45 o 
  -5   8   2      292.65      378.21     98.31 o 
  -4   8   2       77.92       38.31     36.23 o 
  -3   8   2      309.39      354.95     59.55 o 
  -2   8   2       77.25       29.48     43.34 o 
  -1   8   2       13.47       -5.54     21.68 o 
   0   8   2      180.46      199.02     20.19 o 
   1   8   2      375.69      417.95     29.76 o 
   2   8   2      173.22       86.40     58.18 o 
   3   8   2      567.21      503.20     32.33 o 
   4   8   2      439.06      563.89     55.52 o 
   5   8   2      221.04      216.03     56.56 o 
   6   8   2      187.16      141.97    116.77 o 
  -5   9   2       69.69       76.71     52.73 o 
  -4   9   2      235.78      152.48     97.91 o 
  -3   9   2        9.60       71.42     81.05 o 
  -2   9   2        0.69       29.69     67.41 o 
  -1   9   2        8.75      109.94     67.41 o 
   0   9   2        0.97      -20.40     24.75 o 
   1   9   2       12.03      -17.19     38.15 o 
   2   9   2       42.36       17.50     37.05 o 
   3   9   2      205.51      271.56     38.66 o 
   4   9   2       53.45       14.34     73.43 o 
   5   9   2       36.23       64.20     56.09 o 
  -4  10   2       87.10      127.60    103.52 o 
  -3  10   2      116.69       76.24     93.09 o 
  -2  10   2       69.68       36.92     80.25 o 
  -1  10   2        7.70      -25.30     30.91 o 
   0  10   2       49.94       69.53     44.98 o 
   1  10   2       37.91       56.53     47.43 o 
   2  10   2       15.20       51.85     65.40 o 
   3  10   2       92.20      111.10     89.88 o 
   4  10   2        0.04      -32.36     49.73 o 
  -2  11   2       16.17       40.93     92.29 o 
  -1  11   2       48.86       45.30     85.87 o 
   0  11   2        7.18       47.83     54.47 o 
   1  11   2        2.01       42.55     80.65 o 
   2  11   2      105.84       75.95     59.98 o 
  -9   0   3      209.26      270.45     89.08 o 
  -7   0   3        8.12       42.93     47.43 o 
  -5   0   3      992.40      980.27     34.66 o 
  -3   0   3     1429.26     1477.86     37.65 o 
  -1   0   3    14110.81    14498.87    195.22 o 
   1   0   3     7725.39     7971.31     96.27 o 
   3   0   3      898.78     1028.90     29.05 o 
   5   0   3     5227.51     5330.19     94.67 o 
   7   0   3      722.08      591.35     68.18 o 
   9   0   3     1300.32     1243.89    129.20 o 
  -9   1   3       33.39       18.84     67.24 o 
  -8   1   3       11.69       53.87     38.17 o 
  -7   1   3     3600.84     3500.72     94.30 o 
  -6   1   3       64.66       59.73     20.71 o 
  -5   1   3      166.41      136.23     15.98 o 
  -4   1   3      367.69      382.02     15.84 o 
  -3   1   3     7875.92     8063.28     80.56 o 
  -2   1   3      831.54      936.85     19.48 o 
   0   1   3     2581.42     2501.76     26.07 o 
   1   1   3    29253.46    29913.83    251.75 o 
   2   1   3       12.47        6.77      6.89 o 
   3   1   3     4944.01     5263.45     62.04 o 
   4   1   3     2166.94     2324.21     48.03 o 
   5   1   3     2846.47     2831.39     54.96 o 
   6   1   3      162.73      106.16     21.56 o 
   7   1   3      287.22      368.88     42.84 o 
   8   1   3      164.48      189.37     51.70 o 
   9   1   3       31.28       33.93     51.96 o 
  -9   2   3      102.86      198.13     70.96 o 
  -8   2   3      729.93      705.88     77.12 o 
  -7   2   3      239.11      251.98     50.69 o 
  -6   2   3      932.12      914.07     34.81 o 
  -5   2   3      450.98      462.38     23.48 o 
  -4   2   3     1460.71     1493.41     32.32 o 
  -3   2   3      531.50      592.95     17.68 o 
  -2   2   3     3162.57     2916.89     35.62 o 
  -1   2   3    15999.04    16520.58    207.58 o 
   0   2   3     2088.66     2218.06     34.67 o 
   1   2   3     1108.59     1058.95     19.11 o 
   2   2   3     7270.47     7269.59     78.10 o 
   3   2   3      679.46      710.16     17.19 o 
   4   2   3      677.02      678.08     21.09 o 
   5   2   3     1910.19     1920.47     44.99 o 
   6   2   3     1529.21     1450.07     59.91 o 
   7   2   3        6.92       16.43     52.87 o 
   8   2   3       37.88        4.92     58.57 o 
   9   2   3      705.17      905.11     95.40 o 
  -9   3   3        0.10       16.19     66.52 o 
  -8   3   3       34.40       75.30     64.60 o 
  -7   3   3      429.76      425.97     65.39 o 
  -6   3   3       23.00       27.87     24.12 o 
  -5   3   3       88.14       54.97     17.86 o 
  -4   3   3      564.95      605.96     21.27 o 
  -3   3   3      217.09      222.10     13.74 o 
  -2   3   3      642.19      622.21     19.87 o 
  -1   3   3      365.80      399.53     15.80 o 
   0   3   3       26.84       77.20     14.41 o 
   1   3   3      643.98      679.64     13.48 o 
   2   3   3     3586.75     3669.23     41.87 o 
   3   3   3       61.80       77.46     11.65 o 
   4   3   3     2515.84     2529.03     42.12 o 
   5   3   3       11.38       14.97     18.62 o 
   6   3   3     1545.85     1583.36     88.28 o 
   7   3   3        0.25      -22.23     53.04 o 
   8   3   3      317.77      243.65     69.47 o 
  -8   4   3      303.84      330.42    161.30 o 
  -7   4   3      452.18      427.62     66.39 o 
  -6   4   3      373.72      343.64     39.18 o 
  -5   4   3        0.67        3.38     16.36 o 
  -4   4   3     4483.06     4391.22     64.24 o 
  -3   4   3     1299.56     1260.38     26.99 o 
  -2   4   3     1144.63     1133.83     28.90 o 
  -1   4   3     2036.96     2198.32     45.18 o 
   0   4   3     5034.67     5133.58     75.53 o 
   1   4   3       66.23       74.14      9.67 o 
   2   4   3     4749.36     4574.48     55.29 o 
   3   4   3     1558.01     1638.51     27.94 o 
   4   4   3     1614.48     1538.33     31.12 o 
   5   4   3      218.63      226.72     23.04 o 
   6   4   3      523.15      588.67     57.23 o 
   7   4   3       13.61       10.18     63.00 o 
   8   4   3       98.01       16.29    110.75 o 
  -8   5   3        6.79       20.21     62.39 o 
  -7   5   3        4.79       13.64     55.27 o 
  -6   5   3        0.03      -26.35     34.35 o 
  -5   5   3     3263.61     3233.02     90.32 o 
  -4   5   3     2694.39     2659.08     52.92 o 
  -3   5   3       64.59       28.62     16.07 o 
  -2   5   3       43.66       63.44     28.17 o 
  -1   5   3     8391.02     8484.45    136.14 o 
   0   5   3      356.80      386.37     14.79 o 
   1   5   3      962.57      977.47     21.35 o 
   2   5   3      849.12      817.70     29.91 o 
   3   5   3     3580.71     3422.60     51.20 o 
   4   5   3      290.36      262.23     20.45 o 
   5   5   3       46.32       27.25     21.03 o 
   6   5   3      832.73      753.55     54.21 o 
   7   5   3      298.39      290.01     67.53 o 
   8   5   3       40.53        5.45     66.13 o 
  -8   6   3       29.68      -16.79     65.39 o 
  -7   6   3      120.43      154.67     61.57 o 
  -6   6   3        0.25       35.82     37.96 o 
  -5   6   3        4.96        8.03     22.80 o 
  -4   6   3      537.15      573.11     29.83 o 
  -3   6   3        8.28      -13.82     20.92 o 
  -2   6   3       68.49       72.12     20.72 o 
  -1   6   3       34.96       52.15     13.48 o 
   0   6   3      236.85      227.73     20.90 o 
   1   6   3        6.87       42.07     14.82 o 
   2   6   3      354.06      299.43     26.31 o 
   3   6   3     1014.92     1075.96     34.04 o 
   4   6   3      339.97      384.21     23.82 o 
   5   6   3       53.31       35.15     32.74 o 
   6   6   3       68.79       29.74     39.92 o 
   7   6   3      270.22      216.22    103.93 o 
  -7   7   3       74.30       99.75     62.43 o 
  -6   7   3      124.07      161.68     42.76 o 
  -5   7   3      484.37      524.36     40.40 o 
  -4   7   3     1828.47     1709.61     83.67 o 
  -3   7   3       13.22       44.60     44.52 o 
  -2   7   3      844.71      863.20     60.08 o 
  -1   7   3     2139.91     2105.13     54.79 o 
   0   7   3        3.46       -7.74     14.48 o 
   1   7   3      120.38      103.65     19.57 o 
   2   7   3      357.97      380.85     38.92 o 
   3   7   3      290.27      307.95     28.76 o 
   4   7   3       19.16        0.32     31.51 o 
   5   7   3       41.41       48.83     42.52 o 
   6   7   3       76.15       53.10     73.43 o 
   7   7   3       11.22        1.53    102.72 o 
  -6   8   3       33.87      116.36     57.35 o 
  -5   8   3      117.08      109.35     75.44 o 
  -4   8   3        5.33      -19.26     32.27 o 
  -3   8   3       21.72       62.19     50.50 o 
  -2   8   3       72.65      143.53     47.95 o 
  -1   8   3        5.59       30.78     22.48 o 
   0   8   3      225.53      285.12     21.86 o 
   1   8   3       60.64       69.78     22.14 o 
   2   8   3      487.58      600.77     54.21 o 
   3   8   3       13.19        4.68     33.32 o 
   4   8   3      387.34      415.98     44.30 o 
   5   8   3       25.29      -25.35     49.99 o 
   6   8   3        0.91       82.88     81.45 o 
  -5   9   3        0.37        3.05     49.01 o 
  -4   9   3       21.28      -81.05     89.08 o 
  -3   9   3       11.36      103.52     82.66 o 
  -2   9   3      110.03      108.34     71.42 o 
  -1   9   3       77.95      105.93     65.81 o 
   0   9   3        7.00       14.47     29.04 o 
   1   9   3        3.29       22.29     39.86 o 
   2   9   3       44.84        6.61     39.98 o 
   3   9   3        0.99       -8.20     32.75 o 
   4   9   3       21.46       71.57     49.54 o 
   5   9   3        2.26      -62.57     62.60 o 
  -4  10   3       33.50      -16.05     95.50 o 
  -3  10   3       44.02      107.54     92.29 o 
  -2  10   3       58.65      139.64     85.07 o 
  -1  10   3       89.45       16.87     48.61 o 
   0  10   3      121.50       49.62    113.56 o 
   1  10   3        5.05       -5.23     48.58 o 
   2  10   3      142.71      136.02     52.17 o 
   3  10   3       23.14        3.30     47.28 o 
   4  10   3       34.18       18.98     85.07 o 
  -2  11   3        9.05      -61.79     92.29 o 
  -1  11   3        4.53       40.68     50.89 o 
   0  11   3       38.04       42.22     55.33 o 
   1  11   3       22.62       30.25     55.87 o 
   2  11   3       25.90      -19.09     57.11 o 
  -8   0   4      792.99      838.18     77.68 o 
  -6   0   4      111.09      163.44     32.53 o 
  -4   0   4     4732.76     4958.02     92.05 o 
  -2   0   4      325.63      261.70     22.12 o 
   0   0   4     2963.26     2830.53     44.11 o 
   2   0   4     7010.22     7268.97     92.19 o 
   4   0   4     2187.73     2320.53     80.09 o 
   6   0   4      127.17      103.57     33.12 o 
   8   0   4      719.21      637.23     77.11 o 
  -9   1   4        3.71       -2.48     62.47 o 
  -8   1   4      357.95      344.78     43.53 o 
  -7   1   4        0.66      -10.84     32.17 o 
  -6   1   4       86.51       65.12     20.30 o 
  -5   1   4      376.82      385.73     18.02 o 
  -4   1   4     6809.92     7136.34     75.34 o 
  -3   1   4     1278.34     1286.64     21.88 o 
  -2   1   4      218.41      227.57      8.43 o 
  -1   1   4     1385.08     1366.42     16.08 o 
   0   1   4    25392.45    24990.00    217.97 o 
   2   1   4     1172.39     1224.95     19.75 o 
   3   1   4       35.50       25.80      8.64 o 
   4   1   4     8105.41     8004.46     96.93 o 
   5   1   4       37.11       -0.21     14.74 o 
   6   1   4      414.99      493.40     33.56 o 
   7   1   4       43.70       42.47     35.60 o 
   8   1   4      847.54      921.44     98.40 o 
   9   1   4       48.51       25.18     60.19 o 
  -9   2   4      218.50      266.36    194.21 o 
  -8   2   4      317.96      282.32    201.43 o 
  -7   2   4      338.47      254.32     46.56 o 
  -6   2   4       81.11       89.07     22.88 o 
  -5   2   4     3850.74     3782.07     63.06 o 
  -4   2   4      777.25      841.85     26.96 o 
  -3   2   4     2940.12     2960.59     44.19 o 
  -2   2   4      708.36      757.09     16.27 o 
  -1   2   4    52792.70    52466.82    764.87 o 
   1   2   4    12864.07    12894.04    120.13 o 
   2   2   4      403.96      409.94     13.75 o 
   3   2   4      541.38      478.30     14.00 o 
   4   2   4      928.65      976.26     23.81 o 
   5   2   4     1351.27     1320.87     40.10 o 
   6   2   4      892.36      853.46     36.86 o 
   7   2   4      859.87      769.82     75.06 o 
   8   2   4      594.11      555.54    106.73 o 
   9   2   4      374.70      432.72     82.14 o 
  -9   3   4       39.04       34.62    117.17 o 
  -8   3   4        1.28        8.25     57.54 o 
  -7   3   4        8.89      -19.85     58.58 o 
  -6   3   4        1.62      -18.02     23.33 o 
  -5   3   4      115.79      114.27     18.92 o 
  -4   3   4       74.30       69.42     15.85 o 
  -3   3   4      847.70      838.16     18.53 o 
  -2   3   4      201.60      152.70     12.18 o 
  -1   3   4      585.72      597.29     19.53 o 
   0   3   4     2213.40     2025.89     43.45 o 
   1   3   4      123.96      135.46      8.73 o 
   2   3   4      733.14      744.18     16.11 o 
   3   3   4      103.22      175.90     13.41 o 
   4   3   4       69.86       42.40     14.39 o 
   5   3   4      110.16      109.19     19.27 o 
   6   3   4      236.66      203.22     34.80 o 
   7   3   4       14.35       44.07     56.98 o 
   8   3   4        0.03       18.46     60.72 o 
  -8   4   4      322.70      425.27    112.75 o 
  -7   4   4       95.29       96.14     84.26 o 
  -6   4   4      303.26      304.20     30.16 o 
  -5   4   4      439.54      462.69     22.35 o 
  -4   4   4      482.90      465.71     28.30 o 
  -3   4   4     2164.66     2126.22     36.47 o 
  -2   4   4       81.33       89.47     12.41 o 
  -1   4   4     4613.73     4393.18     77.22 o 
   0   4   4       50.78       73.08     12.19 o 
   1   4   4     4968.58     4755.26     58.37 o 
   2   4   4      370.85      393.94     13.01 o 
   3   4   4      138.63      131.14     12.68 o 
   4   4   4        5.06      -13.02     13.02 o 
   5   4   4     1474.76     1488.74     40.59 o 
   6   4   4     1183.02     1120.53     58.91 o 
   7   4   4      347.32      345.29     67.46 o 
   8   4   4      190.05      265.00     73.74 o 
  -8   5   4      143.09      217.80     68.55 o 
  -7   5   4        0.57       21.18     78.24 o 
  -6   5   4      518.44      576.66     47.52 o 
  -5   5   4      407.39      399.79     29.38 o 
  -4   5   4       25.32       35.83     21.00 o 
  -3   5   4       67.20      104.12     17.39 o 
  -2   5   4     3370.43     3331.52     68.50 o 
  -1   5   4     1270.99     1200.96     34.49 o 
   0   5   4      104.51       89.46     12.04 o 
   1   5   4       28.41       34.58     13.57 o 
   2   5   4     5323.84     5258.48     72.33 o 
   3   5   4       88.04       81.24     14.09 o 
   4   5   4       40.59       49.13     14.86 o 
   5   5   4      380.97      368.06     30.38 o 
   6   5   4     1048.24      915.00     57.12 o 
   7   5   4        5.78      -11.26     56.74 o 
   8   5   4       38.61      178.25     70.36 o 
  -8   6   4      157.61      133.41    111.15 o 
  -7   6   4      252.03      342.46     67.60 o 
  -6   6   4      110.59      146.50     41.69 o 
  -5   6   4       43.83       53.89     26.88 o 
  -4   6   4      279.93      294.02     25.28 o 
  -3   6   4        3.26       14.71     21.89 o 
  -2   6   4      102.80      154.38     23.02 o 
  -1   6   4        9.29       -3.62     13.18 o 
   0   6   4        3.62       19.82     14.11 o 
   1   6   4        3.35       16.73     11.97 o 
   2   6   4      560.73      593.75     25.29 o 
   3   6   4       20.02       37.96     19.12 o 
   4   6   4        9.57       15.58     18.09 o 
   5   6   4      242.89      202.03     38.67 o 
   6   6   4      218.86      232.66     44.40 o 
   7   6   4        1.25      -51.52     58.98 o 
  -7   7   4       36.67      118.68     64.16 o 
  -6   7   4      463.57      465.17     75.44 o 
  -5   7   4      135.29       63.69     29.08 o 
  -4   7   4        4.60      -15.09     29.48 o 
  -3   7   4      229.18      191.56     53.77 o 
  -2   7   4     1464.55     1461.55    186.18 o 
  -1   7   4     1045.72      965.28     43.44 o 
   0   7   4      160.06      159.25     17.02 o 
   1   7   4      245.73      230.22     29.02 o 
   2   7   4     3194.13     3280.13     79.11 o 
   3   7   4       40.94       32.05     25.87 o 
   4   7   4       60.52       57.07     35.78 o 
   5   7   4        3.55       -1.36     49.69 o 
   6   7   4      361.79      410.06     69.21 o 
   7   7   4       31.04       58.48     67.64 o 
  -6   8   4       17.52       17.06     54.68 o 
  -5   8   4        3.03      -42.40     42.40 o 
  -4   8   4        0.38       80.25     80.25 o 
  -3   8   4       19.80      -30.88     46.81 o 
  -2   8   4       16.24      -30.00     42.84 o 
  -1   8   4      125.33      127.02     26.55 o 
   0   8   4       19.14       25.53     19.60 o 
   1   8   4      163.50      201.50     25.31 o 
   2   8   4      515.10      551.24     41.86 o 
   3   8   4      568.86      689.01     51.56 o 
   4   8   4        2.20       -8.22     44.34 o 
   5   8   4        8.63      -40.13     52.76 o 
   6   8   4        6.81       37.76     60.54 o 
  -5   9   4        3.66       13.70     88.68 o 
  -4   9   4       14.87      -78.65     88.28 o 
  -3   9   4       14.09        9.63     78.65 o 
  -2   9   4       30.60      -24.08     65.00 o 
  -1   9   4        7.73      -62.60     62.60 o 
   0   9   4        0.80        0.93     29.56 o 
   1   9   4       40.45       97.10     43.08 o 
   2   9   4      631.29      544.33     55.77 o 
   3   9   4       39.75       40.46     44.11 o 
   4   9   4        1.98      -52.56     52.56 o 
   5   9   4       77.70      142.57     61.01 o 
  -4  10   4       65.98      119.57    101.12 o 
  -3  10   4       29.25       -4.82     88.28 o 
  -2  10   4        6.08      -28.89     75.44 o 
  -1  10   4       39.92       -5.08     39.78 o 
   0  10   4       10.74      -45.30     45.30 o 
   1  10   4       35.49        9.14     54.97 o 
   2  10   4       58.19      162.70     53.98 o 
   3  10   4      394.90      474.75     65.00 o 
   4  10   4       25.07      -13.15     57.84 o 
  -2  11   4        0.25       11.24     94.70 o 
  -1  11   4        0.11      -22.20     52.56 o 
   0  11   4      129.04      180.96     69.42 o 
   1  11   4        7.70       92.59     60.65 o 
   2  11   4       45.15       84.26     63.56 o 
  -9   0   5      551.58      715.84    102.72 o 
  -7   0   5       57.88      -12.45     45.22 o 
  -5   0   5     2034.88     2104.15     59.76 o 
  -3   0   5     1992.26     2118.29     48.92 o 
  -1   0   5       13.11        1.93      6.65 o 
   1   0   5     1255.84     1271.36     23.64 o 
   3   0   5      278.76      285.99     19.04 o 
   5   0   5      934.63      957.71     42.42 o 
   7   0   5      586.08      673.48     69.90 o 
   9   0   5      173.90      257.61    100.31 o 
  -9   1   5      173.49      206.30     71.15 o 
  -8   1   5        1.87      -31.21     45.76 o 
  -7   1   5       67.26       68.32     33.37 o 
  -6   1   5       44.07       52.46     19.49 o 
  -5   1   5     2321.73     2369.83     38.05 o 
  -4   1   5      432.88      443.72     15.47 o 
  -3   1   5     1393.74     1440.85     23.26 o 
  -2   1   5      823.34      936.57     15.59 o 
  -1   1   5    55749.08    56208.83    548.79 o 
   0   1   5       74.47       69.43      5.36 o 
   1   1   5     1653.04     1727.45     21.40 o 
   2   1   5     1347.02     1479.58     23.34 o 
   3   1   5    10330.31    10657.05    120.61 o 
   4   1   5       82.16       26.86     11.78 o 
   5   1   5      238.07      252.87     19.60 o 
   6   1   5      210.04      153.00     24.74 o 
   7   1   5     3174.32     3305.47     97.48 o 
   8   1   5       16.76       54.91     53.45 o 
   9   1   5      152.67      235.22    105.13 o 
  -9   2   5      339.51      301.61     75.63 o 
  -8   2   5      263.44      276.57     65.13 o 
  -7   2   5       88.86       26.22     44.20 o 
  -6   2   5      251.91      266.68     28.16 o 
  -5   2   5     1247.35     1287.51     38.82 o 
  -4   2   5      816.86      820.09     26.80 o 
  -3   2   5        9.47      -11.25     11.25 o 
  -2   2   5     4502.97     4436.41     50.56 o 
  -1   2   5     3012.65     2992.12     55.59 o 
   0   2   5     5132.90     5222.80     61.37 o 
   1   2   5       12.21       11.69      6.72 o 
   2   2   5    10365.40    10878.05    109.23 o 
   3   2   5      164.36      174.61     11.48 o 
   4   2   5     4700.98     4670.95     66.02 o 
   5   2   5       90.44       97.32     18.12 o 
   6   2   5     1130.87     1137.67     43.64 o 
   7   2   5      377.97      291.74     59.87 o 
   8   2   5      896.30      989.19    148.06 o 
   9   2   5      129.93      172.12     74.24 o 
  -9   3   5       13.20       13.28     67.10 o 
  -8   3   5        2.52       37.47     61.70 o 
  -7   3   5       48.75       21.28     49.63 o 
  -6   3   5      436.15      448.37     30.64 o 
  -5   3   5     1005.01     1099.10     31.72 o 
  -4   3   5     2701.30     2673.10     47.79 o 
  -3   3   5      137.56      129.37     11.26 o 
  -2   3   5       52.23       38.82     11.08 o 
  -1   3   5     4928.74     5125.03     86.20 o 
   0   3   5      782.65      732.90     16.83 o 
   1   3   5      292.53      319.50     10.39 o 
   2   3   5     1118.07     1185.96     20.83 o 
   3   3   5     1894.31     1972.98     33.83 o 
   4   3   5      138.10      148.29     16.19 o 
   5   3   5        0.19      -14.63     17.90 o 
   6   3   5      263.80      268.54     36.94 o 
   7   3   5      764.74      563.74     72.78 o 
   8   3   5       10.01      135.76     67.23 o 
  -8   4   5      386.13      550.24     76.58 o 
  -7   4   5      338.78      259.60     61.28 o 
  -6   4   5      368.73      418.96     31.85 o 
  -5   4   5       67.15       84.47     17.54 o 
  -4   4   5      565.15      555.33     23.95 o 
  -3   4   5     1552.64     1604.52     28.77 o 
  -2   4   5     5971.52     5722.33     83.54 o 
  -1   4   5      627.36      640.91     39.96 o 
   0   4   5     1780.88     1652.91     31.63 o 
   1   4   5      185.75      194.92     10.72 o 
   2   4   5     5453.73     5482.81     62.35 o 
   3   4   5     1288.07     1361.68     25.76 o 
   4   4   5     1811.09     1806.70     34.51 o 
   5   4   5        3.60      -21.56     21.56 o 
   6   4   5      997.87      989.76     57.03 o 
   7   4   5      544.45      579.12     75.11 o 
   8   4   5      523.51      585.98    108.74 o 
  -8   5   5       39.99        2.74     63.18 o 
  -7   5   5       84.52       52.23     56.61 o 
  -6   5   5      142.65       95.71     38.81 o 
  -5   5   5       51.56       25.29     23.10 o 
  -4   5   5     1682.51     1646.89     41.58 o 
  -3   5   5     2083.59     1952.48     43.00 o 
  -2   5   5      739.67      753.63     31.69 o 
  -1   5   5      456.74      379.81     18.36 o 
   0   5   5      587.95      615.99     22.62 o 
   1   5   5     3616.60     3735.67     48.73 o 
   2   5   5      470.13      485.98     20.93 o 
   3   5   5       44.07       35.32     11.50 o 
   4   5   5        0.25       -2.33     15.44 o 
   5   5   5     1204.91     1158.32     45.94 o 
   6   5   5        0.42      -29.70     37.59 o 
   7   5   5       41.60       45.74     59.19 o 
   8   5   5       20.64      120.90     77.04 o 
  -8   6   5       49.86       50.48     67.77 o 
  -7   6   5      505.24      526.97    115.96 o 
  -6   6   5       36.29       34.00     38.07 o 
  -5   6   5       74.30       79.29     37.29 o 
  -4   6   5       44.95       48.11     26.81 o 
  -3   6   5      619.29      663.05     37.76 o 
  -2   6   5      212.93      187.28     27.69 o 
  -1   6   5        1.95        7.74     13.99 o 
   0   6   5       58.70       40.27     11.17 o 
   1   6   5       26.07       32.09     14.56 o 
   2   6   5        9.46       34.68     18.06 o 
   3   6   5      927.48     1024.71     35.16 o 
   4   6   5       53.06       58.67     19.00 o 
   5   6   5        0.14      -32.13     32.13 o 
   6   6   5      110.48       84.54     44.02 o 
   7   6   5      187.97      179.05     87.47 o 
  -7   7   5        1.98       -3.84     59.99 o 
  -6   7   5       33.76       55.42     41.14 o 
  -5   7   5       69.40       94.02     28.62 o 
  -4   7   5       33.22       14.10     30.51 o 
  -3   7   5      701.33      543.77     60.15 o 
  -2   7   5       21.99       50.07     42.25 o 
  -1   7   5      161.67      114.04     25.11 o 
   0   7   5       90.39       64.03     24.62 o 
   1   7   5     1787.29     1916.80     49.10 o 
   2   7   5      872.74      864.52     35.09 o 
   3   7   5       23.00       -9.79     27.99 o 
   4   7   5        9.15      -31.14     31.14 o 
   5   7   5      787.11      761.98     64.59 o 
   6   7   5        7.76        3.58     56.10 o 
   7   7   5       72.23      185.38     94.70 o 
  -6   8   5        4.17       -4.69     52.74 o 
  -5   8   5      172.87      115.47     48.00 o 
  -4   8   5      525.95      604.29    109.14 o 
  -3   8   5       21.41       91.43     54.97 o 
  -2   8   5        6.62       46.88     44.25 o 
  -1   8   5       11.70      -11.88     28.15 o 
   0   8   5       38.29       64.25     20.38 o 
   1   8   5       21.16        9.99     23.02 o 
   2   8   5       22.94       16.07     25.45 o 
   3   8   5       31.77       72.45     33.39 o 
   4   8   5       51.25       72.66     48.54 o 
   5   8   5       45.39       82.81    103.52 o 
   6   8   5      206.36      237.47     69.41 o 
  -5   9   5       11.43      -46.06     47.08 o 
  -4   9   5       15.71        8.03     86.67 o 
  -3   9   5       56.59      109.94     83.46 o 
  -2   9   5       98.64       81.05     73.83 o 
  -1   9   5       48.51      134.82     70.62 o 
   0   9   5        2.86       -1.67     30.65 o 
   1   9   5        6.27      -36.62     40.86 o 
   2   9   5      160.22      177.03     57.78 o 
   3   9   5      139.79      170.75     51.48 o 
   4   9   5        5.46        3.46     50.41 o 
   5   9   5       40.16       34.66     59.82 o 
  -4  10   5      116.29      145.25    111.55 o 
  -3  10   5        2.96      -33.71     88.28 o 
  -2  10   5        3.20       86.67     81.86 o 
  -1  10   5        0.01       65.00     76.24 o 
   0  10   5        5.09       52.49     47.83 o 
   1  10   5        5.84       -7.58     73.83 o 
   2  10   5       95.25      119.64     63.40 o 
   3  10   5       64.37      147.57     55.78 o 
   4  10   5        6.01      -47.36     55.52 o 
  -2  11   5       32.30       46.55     97.91 o 
  -1  11   5       61.03      130.73     54.60 o 
   0  11   5        7.03      -14.15     57.60 o 
   1  11   5        3.13      -55.19     55.19 o 
   2  11   5        4.52       31.20     62.47 o 
  -8   0   6       71.80       89.80     55.98 o 
  -6   0   6     4018.94     3714.57    133.90 o 
  -4   0   6      435.49      455.88     26.37 o 
  -2   0   6     9926.00     9612.08    150.08 o 
   0   0   6     5403.95     5122.86     77.58 o 
   2   0   6    11762.04    12154.00    159.34 o 
   4   0   6     2390.25     2319.62     52.44 o 
   6   0   6        8.07       12.87     32.39 o 
   8   0   6      293.89      403.25     74.23 o 
  -9   1   6       25.33       99.34     65.31 o 
  -8   1   6      401.98      374.85     56.09 o 
  -7   1   6      228.35      258.89     36.82 o 
  -6   1   6      113.80       91.73     20.41 o 
  -5   1   6     1399.20     1420.10     29.29 o 
  -4   1   6      824.20      809.44     19.30 o 
  -3   1   6       25.95       25.68      9.01 o 
  -2   1   6    14042.50    14399.74    130.12 o 
  -1   1   6     9156.05     9409.27     77.89 o 
   0   1   6       78.01       87.72      6.62 o 
   1   1   6      401.08      428.05     15.48 o 
   2   1   6     7230.71     6898.94     73.33 o 
   3   1   6     2316.67     2432.29     40.38 o 
   4   1   6      961.84      929.26     27.15 o 
   5   1   6        3.02      -14.87     14.87 o 
   6   1   6     3312.78     3345.78     76.24 o 
   7   1   6      170.53      179.17     49.92 o 
   8   1   6      133.45      186.08     52.70 o 
   9   1   6        0.45      -10.49     61.90 o 
  -9   2   6       15.06       89.27     87.47 o 
  -8   2   6       10.59      -14.28     56.27 o 
  -7   2   6      142.66      101.54     67.82 o 
  -6   2   6      930.92      950.99     38.26 o 
  -5   2   6      515.84      602.50     28.03 o 
  -4   2   6       28.77       15.97     14.69 o 
  -3   2   6     1390.60     1419.26     33.71 o 
  -2   2   6       15.14        5.67      8.35 o 
  -1   2   6       89.79      100.95     12.54 o 
   0   2   6      409.24      409.52     12.07 o 
   1   2   6     6207.06     5915.74     59.62 o 
   2   2   6      600.16      574.86     14.66 o 
   3   2   6     1741.66     1721.72     27.42 o 
   4   2   6      150.63      156.27     15.87 o 
   5   2   6     2915.97     2788.39     52.28 o 
   6   2   6      142.98       89.14     26.44 o 
   7   2   6     1723.91     1591.50     73.71 o 
   8   2   6       84.11      104.02     63.99 o 
  -9   3   6        8.55      -35.24     65.13 o 
  -8   3   6      128.11       94.01     62.09 o 
  -7   3   6      976.58      988.09     78.58 o 
  -6   3   6      598.40      561.37     32.95 o 
  -5   3   6      402.23      438.04     23.41 o 
  -4   3   6      240.96      223.25     17.97 o 
  -3   3   6     1997.93     1998.59     32.27 o 
  -2   3   6       48.00       36.94     10.08 o 
  -1   3   6     1563.03     1543.92     37.09 o 
   0   3   6       28.88       10.83      9.03 o 
   1   3   6      701.36      686.05     16.17 o 
   2   3   6      148.10      131.50     10.49 o 
   3   3   6     1088.58     1007.02     24.50 o 
   4   3   6       26.38       33.63     14.55 o 
   5   3   6      532.07      492.39     27.64 o 
   6   3   6       58.26       29.16     35.02 o 
   7   3   6       17.84       12.67     56.10 o 
   8   3   6        8.62       14.76     64.66 o 
  -8   4   6       45.34       12.41     60.69 o 
  -7   4   6      123.89       21.29     59.79 o 
  -6   4   6        1.14        6.70     23.61 o 
  -5   4   6      835.16      825.20     32.64 o 
  -4   4   6     1792.25     1774.50     39.62 o 
  -3   4   6     1002.41      962.73     23.39 o 
  -2   4   6      488.09      544.88     21.53 o 
  -1   4   6      941.13      954.83     29.48 o 
   0   4   6     1889.79     1847.28     32.31 o 
   1   4   6     1907.79     1839.30     29.45 o 
   2   4   6      205.16      232.03     11.54 o 
   3   4   6     2492.10     2448.18     35.98 o 
   4   4   6      500.13      506.74     26.19 o 
   5   4   6     1217.53     1153.80     40.04 o 
   6   4   6      334.05      332.04     44.29 o 
   7   4   6      877.11      728.18     81.66 o 
   8   4   6        1.53       75.84     66.39 o 
  -8   5   6       10.91      -98.71     98.71 o 
  -7   5   6      279.48      214.07     62.30 o 
  -6   5   6      145.80       69.97     37.98 o 
  -5   5   6       97.87       82.77     27.51 o 
  -4   5   6     3053.42     2900.24     56.66 o 
  -3   5   6      588.46      611.87     26.91 o 
  -2   5   6       17.69       19.98     20.38 o 
  -1   5   6       53.59       60.06     15.38 o 
   0   5   6     2963.03     2799.54     44.64 o 
   1   5   6      241.21      258.78     15.02 o 
   2   5   6      809.71      775.22     19.47 o 
   3   5   6      683.65      692.67     19.51 o 
   4   5   6     2818.77     2762.82     51.59 o 
   5   5   6       27.41        9.75     25.75 o 
   6   5   6      197.78      149.32     43.21 o 
   7   5   6       10.95       -5.79     59.45 o 
   8   5   6      429.43      546.94    134.42 o 
  -7   6   6      142.09      208.01     89.48 o 
  -6   6   6      149.25      129.43     41.65 o 
  -5   6   6        2.81       19.23     65.41 o 
  -4   6   6     1877.34     1823.80     51.06 o 
  -3   6   6      356.33      346.91     38.75 o 
  -2   6   6        5.36      -11.58     38.48 o 
  -1   6   6      331.69      351.64     21.24 o 
   0   6   6     1350.72     1339.26     28.58 o 
   1   6   6      467.13      420.95     21.46 o 
   2   6   6       26.85       27.00     18.80 o 
   3   6   6      351.92      353.22     26.06 o 
   4   6   6      252.33      236.57     37.84 o 
   5   6   6      108.26       43.94     41.58 o 
   6   6   6      121.42      175.20     44.72 o 
   7   6   6       56.09       47.30     62.95 o 
  -7   7   6        4.99       45.06     61.89 o 
  -6   7   6        6.64       11.87     39.69 o 
  -5   7   6        0.18      -39.86     45.33 o 
  -4   7   6      285.98      274.56     41.35 o 
  -3   7   6      108.51      139.53     49.90 o 
  -2   7   6      187.12      111.07     45.23 o 
  -1   7   6      473.14      416.22     31.04 o 
   0   7   6      521.63      509.20     25.08 o 
   1   7   6      422.71      473.01     28.19 o 
   2   7   6       20.92       57.75     23.09 o 
   3   7   6       72.87       54.60     37.07 o 
   4   7   6      710.47      690.94     54.72 o 
   5   7   6      548.23      551.40     59.22 o 
   6   7   6      116.16      182.84     65.67 o 
   7   7   6        0.90       -1.61     92.29 o 
  -6   8   6       53.28       97.10     57.42 o 
  -5   8   6        8.56       28.04     45.63 o 
  -4   8   6      349.80      303.35     93.09 o 
  -3   8   6       25.71       22.72     58.18 o 
  -2   8   6        1.16       28.14     97.91 o 
  -1   8   6     1453.34     1463.05     56.85 o 
   0   8   6       71.85       92.08     22.13 o 
   1   8   6        4.28       19.52     23.29 o 
   2   8   6      130.60       80.48     29.03 o 
   3   8   6       74.18      134.33     36.99 o 
   4   8   6        2.32       -5.85     47.48 o 
   5   8   6        4.92       32.46     54.44 o 
   6   8   6       79.44       29.15     63.90 o 
  -5   9   6       71.40       71.71     82.26 o 
  -4   9   6        6.98      -48.95     83.46 o 
  -3   9   6       48.79      -55.37     78.65 o 
  -2   9   6      233.24       69.82     73.83 o 
  -1   9   6        3.71      -55.37     65.81 o 
   0   9   6      168.68      126.60     34.24 o 
   1   9   6      131.03      152.21     48.07 o 
   2   9   6        0.23       20.65     87.87 o 
   3   9   6      357.88      297.07     57.00 o 
   4   9   6       42.65       78.74     55.35 o 
   5   9   6      234.96      340.40     81.86 o 
  -4  10   6       46.28      111.55    103.52 o 
  -3  10   6        8.94       55.37     92.29 o 
  -2  10   6       24.65       46.55     84.26 o 
  -1  10   6      409.65      390.02     92.29 o 
   0  10   6        0.02       -6.76     47.38 o 
   1  10   6       59.64       52.50     54.70 o 
   2  10   6       11.95      -25.14     53.40 o 
   3  10   6       70.07       66.25     57.88 o 
   4  10   6        0.37       47.87     59.68 o 
  -2  11   6        2.29      -21.67     93.89 o 
  -1  11   6       22.37       81.51     53.93 o 
   0  11   6       92.40       68.72     91.89 o 
   1  11   6       39.52       23.13     61.58 o 
   2  11   6       93.56       84.26     84.26 o 
  -9   0   7      109.36      231.93     82.66 o 
  -7   0   7     2395.04     2476.02    116.36 o 
  -5   0   7      129.94      128.07     21.53 o 
  -3   0   7    11451.97    11283.34    178.46 o 
  -1   0   7      171.05      202.00     11.89 o 
   1   0   7    12949.18    12901.50    156.20 o 
   3   0   7     2244.82     2259.43     48.08 o 
   5   0   7     4737.54     4790.58    124.19 o 
   7   0   7      255.45      173.64     57.01 o 
   9   0   7      323.16      294.52    109.14 o 
  -9   1   7        0.13       41.00    101.52 o 
  -8   1   7      161.87      141.73     50.55 o 
  -7   1   7       41.18       30.54     33.36 o 
  -6   1   7      334.89      346.94     24.78 o 
  -5   1   7     1949.05     2048.64     36.94 o 
  -4   1   7      799.18      762.14     19.57 o 
  -3   1   7      180.10      205.94     15.95 o 
  -2   1   7       12.12        5.84      7.25 o 
  -1   1   7       10.65        0.66      6.18 o 
   0   1   7     3491.37     3366.58     40.05 o 
   1   1   7     4412.70     4378.01     43.81 o 
   2   1   7     7350.37     7674.62     81.35 o 
   3   1   7     1895.00     1907.39     33.72 o 
   4   1   7      248.07      258.07     17.48 o 
   5   1   7     5600.51     5534.23     77.57 o 
   6   1   7       44.94        4.76     27.27 o 
   7   1   7      166.25      195.32     42.60 o 
   8   1   7       43.95      -17.47     49.46 o 
   9   1   7      275.58      438.29    106.73 o 
  -9   2   7       19.48       44.25     67.99 o 
  -8   2   7       16.25      -56.98     56.98 o 
  -7   2   7      716.65      828.85     61.09 o 
  -6   2   7        1.70      -16.12     25.08 o 
  -5   2   7      324.14      389.00     22.85 o 
  -4   2   7     2597.75     2548.39     47.29 o 
  -3   2   7     3311.01     3192.65     50.45 o 
  -2   2   7      499.12      423.80     16.56 o 
  -1   2   7     6338.27     7031.19     94.19 o 
   0   2   7      612.38      559.35     14.55 o 
   1   2   7     4032.02     4043.54     46.12 o 
   2   2   7       64.68       82.02      9.34 o 
   3   2   7     2000.91     2098.76     31.49 o 
   4   2   7     1888.63     1944.47     41.02 o 
   5   2   7      751.06      781.16     29.69 o 
   6   2   7        9.81       27.20     27.81 o 
   7   2   7      135.03      316.25     84.57 o 
   8   2   7      101.36      196.44     69.77 o 
  -9   3   7       33.62      -56.15     65.89 o 
  -8   3   7      534.62      557.32     74.83 o 
  -7   3   7      106.69      155.00     56.55 o 
  -6   3   7     1876.26     1797.68     71.47 o 
  -5   3   7     1201.57     1197.00     33.53 o 
  -4   3   7     1573.66     1533.83     35.55 o 
  -3   3   7        2.32      -10.73     10.73 o 
  -2   3   7     1364.93     1248.96     25.66 o 
  -1   3   7     3606.58     3609.70     53.80 o 
   0   3   7     6822.55     6632.31     89.86 o 
   1   3   7       12.93        4.37      8.70 o 
   2   3   7    19735.90    20138.88    196.99 o 
   3   3   7      171.82      150.07     12.84 o 
   4   3   7     1236.55     1213.78     30.07 o 
   5   3   7     1294.83     1289.77     39.25 o 
   6   3   7      542.55      622.60     44.18 o 
   7   3   7      109.82      155.43     60.91 o 
   8   3   7       61.81       11.27     66.59 o 
  -8   4   7       54.33       30.15     74.23 o 
  -7   4   7       37.34        5.02     54.33 o 
  -6   4   7        0.26       16.11     24.64 o 
  -5   4   7        3.01      -17.71     17.71 o 
  -4   4   7       10.80        3.13     16.58 o 
  -3   4   7      155.79      155.85     13.98 o 
  -2   4   7     1283.08     1198.14     32.53 o 
  -1   4   7      130.33      175.32     18.18 o 
   0   4   7      406.99      361.65     15.43 o 
   1   4   7        4.01       -9.67      9.67 o 
   2   4   7      718.21      647.41     16.92 o 
   3   4   7      845.40      859.88     21.64 o 
   4   4   7     1256.63     1262.46     31.03 o 
   5   4   7      210.67      272.93     29.75 o 
   6   4   7      987.73      971.61     59.04 o 
   7   4   7       85.46       82.04     60.95 o 
   8   4   7      116.31      102.74     70.63 o 
  -8   5   7      409.98      338.26    118.37 o 
  -7   5   7      235.05      262.58     63.27 o 
  -6   5   7      240.12      201.40     44.83 o 
  -5   5   7      467.59      525.20     35.65 o 
  -4   5   7      371.07      426.69     26.98 o 
  -3   5   7      422.36      454.17     32.30 o 
  -2   5   7       20.85       27.21     17.65 o 
  -1   5   7      850.54      810.72     37.50 o 
   0   5   7      149.17      159.39     13.55 o 
   1   5   7      459.60      463.26     15.32 o 
   2   5   7     2077.85     1987.74     34.87 o 
   3   5   7     1559.54     1592.62     29.62 o 
   4   5   7      180.71      181.13     20.42 o 
   5   5   7       32.51       32.17     27.24 o 
   6   5   7      400.89      409.67     48.05 o 
   7   5   7      498.93      560.37     96.30 o 
   8   5   7       62.39      110.98     73.24 o 
  -7   6   7        3.28      -30.39     54.96 o 
  -6   6   7      221.50      203.13     41.82 o 
  -5   6   7      800.06      789.62     51.84 o 
  -4   6   7        0.11        6.90     29.48 o 
  -3   6   7       31.96       53.54     23.62 o 
  -2   6   7        3.76       16.65     21.20 o 
  -1   6   7     1949.79     1957.68     47.55 o 
   0   6   7      979.77      916.43     25.33 o 
   1   6   7      332.67      359.25     15.86 o 
   2   6   7       64.25       71.24     25.93 o 
   3   6   7     1337.16     1316.89     41.71 o 
   4   6   7      196.03      216.99     32.27 o 
   5   6   7      141.33      117.24     39.90 o 
   6   6   7      282.78      280.68     71.01 o 
   7   6   7      149.97      271.17     73.01 o 
  -7   7   7       67.28       25.57     99.91 o 
  -6   7   7       67.60       93.98     46.70 o 
  -5   7   7       48.46       79.78     35.76 o 
  -4   7   7        0.18       -8.63     39.04 o 
  -3   7   7       43.50       34.19     46.75 o 
  -2   7   7      384.05      446.74     54.76 o 
  -1   7   7        3.01       14.98     23.79 o 
   0   7   7      579.24      630.19     23.98 o 
   1   7   7       79.56       43.94     21.59 o 
   2   7   7       49.39      -12.46     24.45 o 
   3   7   7      906.95      941.74     47.02 o 
   4   7   7      146.07      164.35     42.43 o 
   5   7   7        2.64       29.90     50.75 o 
   6   7   7       55.58        4.36     57.24 o 
   7   7   7      185.50      196.62     96.30 o 
  -6   8   7      184.62      163.24     60.02 o 
  -5   8   7       89.94       98.71     94.70 o 
  -4   8   7        0.15      113.96     81.86 o 
  -3   8   7       34.55      -15.00     49.93 o 
  -2   8   7        2.22       12.44     46.53 o 
  -1   8   7      222.38      224.90     26.66 o 
   0   8   7       30.19       26.92     21.42 o 
   1   8   7        1.39       26.45     24.33 o 
   2   8   7      125.70      114.73     31.22 o 
   3   8   7       27.83        4.83     50.96 o 
   4   8   7       29.64       31.95     50.75 o 
   5   8   7        0.44        8.25     55.85 o 
   6   8   7       23.68       35.82     79.45 o 
  -5   9   7       26.68      -41.87     46.32 o 
  -4   9   7        5.97       48.15     89.08 o 
  -3   9   7        8.87       27.29     80.25 o 
  -2   9   7       62.97       94.70     75.44 o 
  -1   9   7      161.11      242.36     78.65 o 
   0   9   7      208.48      215.04     37.43 o 
   1   9   7       30.76        5.59     45.66 o 
   2   9   7      318.83      293.92     55.53 o 
   3   9   7      119.62      162.89     55.68 o 
   4   9   7       98.32       93.39    114.36 o 
   5   9   7        5.49       22.34     60.23 o 
  -4  10   7        6.91        6.42     99.51 o 
  -3  10   7       25.55       49.76     93.09 o 
  -2  10   7        2.36      137.23     93.09 o 
  -1  10   7       95.70       74.42     41.61 o 
   0  10   7        8.95       30.57     49.21 o 
   1  10   7      237.03      178.05     58.32 o 
   2  10   7        4.64        6.62     55.14 o 
   3  10   7       44.71       83.85     58.34 o 
   4  10   7       19.82        7.72     61.37 o 
  -2  11   7       12.09        0.00     98.71 o 
  -1  11   7       20.34        1.25     73.83 o 
   0  11   7       29.65       26.48     58.45 o 
   1  11   7        7.78       19.98     62.61 o 
  -8   0   8      577.87      696.15    222.30 o 
  -6   0   8     2563.01     2336.95     85.49 o 
  -4   0   8     8081.25     7996.13    176.13 o 
  -2   0   8     1211.36     1094.59     30.86 o 
   0   0   8    34179.45    33064.77    441.03 o 
   2   0   8      230.15      180.02     16.53 o 
   4   0   8     6046.34     5910.11    110.84 o 
   6   0   8     1364.45     1340.14    191.40 o 
   8   0   8     1006.44     1100.24    125.99 o 
  -9   1   8       65.02       56.25     93.09 o 
  -8   1   8      411.41      361.12    108.19 o 
  -7   1   8       15.29        8.59     31.27 o 
  -6   1   8      928.96     1002.68     34.01 o 
  -5   1   8      372.69      373.23     18.56 o 
  -4   1   8      465.32      490.42     17.42 o 
  -3   1   8     1271.13     1208.58     23.02 o 
  -2   1   8     1747.55     1795.50     23.14 o 
  -1   1   8     1248.45     1185.13     18.32 o 
   0   1   8      115.72       98.36      8.35 o 
   1   1   8     4873.19     4792.11     53.78 o 
   2   1   8      101.64      155.95     11.06 o 
   3   1   8     1469.98     1417.23     29.90 o 
   4   1   8     2308.88     2226.34     47.60 o 
   5   1   8     2377.72     2361.89     46.91 o 
   6   1   8      258.93      276.37     35.75 o 
   7   1   8      252.77      184.14     42.01 o 
   8   1   8      508.56      550.43     68.12 o 
  -9   2   8        3.03      114.36     90.28 o 
  -8   2   8       61.40       52.57     56.99 o 
  -7   2   8       13.07       68.38     44.79 o 
  -6   2   8      170.86      182.03     33.38 o 
  -5   2   8      113.61      118.49     19.50 o 
  -4   2   8     3019.06     3106.79     54.10 o 
  -3   2   8       59.60       55.60     12.14 o 
  -2   2   8      647.09      665.45     21.59 o 
  -1   2   8      257.97      260.36     17.81 o 
   0   2   8     6295.77     5962.09     72.91 o 
   1   2   8     1426.32     1443.87     24.55 o 
   2   2   8      250.61      314.73     12.33 o 
   3   2   8     1238.62     1238.51     24.43 o 
   4   2   8     3090.25     3162.52     48.49 o 
   5   2   8      140.10      202.42     22.16 o 
   6   2   8       39.89       34.70     28.70 o 
   7   2   8       62.42       84.48     47.24 o 
   8   2   8      295.19      213.75     69.01 o 
  -9   3   8      236.82      224.70     97.10 o 
  -8   3   8      148.85      130.37     82.66 o 
  -7   3   8       79.81       15.36     50.60 o 
  -6   3   8      315.78      288.24     29.23 o 
  -5   3   8     1009.49     1039.88     35.75 o 
  -4   3   8       54.39       50.85     16.10 o 
  -3   3   8     1923.64     1990.05     33.74 o 
  -2   3   8     4878.33     4940.44     66.95 o 
  -1   3   8     5425.38     5164.84     73.89 o 
   0   3   8      105.88      112.01     11.16 o 
   1   3   8     5023.63     4725.28     58.21 o 
   2   3   8      124.98      109.78     13.59 o 
   3   3   8     2673.39     2470.97     40.86 o 
   4   3   8      665.80      694.89     24.39 o 
   5   3   8     3085.63     3062.66     61.26 o 
   6   3   8      101.65       39.46     33.30 o 
   7   3   8      597.45      625.77     90.28 o 
   8   3   8       72.16       78.65    115.56 o 
  -8   4   8      119.58       93.34     74.63 o 
  -7   4   8        4.37      -31.89     51.86 o 
  -6   4   8      626.69      664.61     41.17 o 
  -5   4   8        1.03      -10.76     18.04 o 
  -4   4   8      255.00      260.15     19.11 o 
  -3   4   8        9.71       16.67     12.16 o 
  -2   4   8     3657.47     3670.58     65.69 o 
  -1   4   8      243.19      240.39     15.35 o 
   0   4   8      263.10      262.18     13.33 o 
   1   4   8      458.12      470.02     16.69 o 
   2   4   8     1461.34     1508.59     26.74 o 
   3   4   8      962.06     1005.20     23.70 o 
   4   4   8      203.59      196.20     18.74 o 
   5   4   8       17.03      -11.64     26.97 o 
   6   4   8      317.33      248.25     44.75 o 
   7   4   8      195.75      220.54     64.57 o 
   8   4   8       91.01      102.76     70.82 o 
  -8   5   8       69.44      -34.68     62.30 o 
  -7   5   8       19.30       21.60    121.18 o 
  -6   5   8        8.44       13.83     37.21 o 
  -5   5   8       49.97       69.21     27.16 o 
  -4   5   8       55.65       45.90     24.52 o 
  -3   5   8      292.70      292.53     25.77 o 
  -2   5   8     1401.33     1483.26     41.88 o 
  -1   5   8     2118.63     2099.61     49.22 o 
   0   5   8       14.54       18.66     13.26 o 
   1   5   8      889.55      837.35     23.18 o 
   2   5   8      195.31      176.04     15.44 o 
   3   5   8       64.58       54.03     14.16 o 
   4   5   8      100.45       63.89     24.82 o 
   5   5   8      137.52      200.31     36.08 o 
   6   5   8       10.66       26.30     41.77 o 
   7   5   8       14.10       12.22     63.49 o 
   8   5   8      118.56      145.44     75.44 o 
  -7   6   8       49.22       38.89     81.86 o 
  -6   6   8      300.71      393.79     61.85 o 
  -5   6   8       12.02       50.36     33.00 o 
  -4   6   8       38.41       20.55     19.77 o 
  -3   6   8      107.35      105.44     31.62 o 
  -2   6   8     2447.60     2451.76     63.79 o 
  -1   6   8      197.47      235.88     23.20 o 
   0   6   8      377.91      397.34     18.92 o 
   1   6   8       17.77       28.68     12.81 o 
   2   6   8     3984.62     4160.96     75.26 o 
   3   6   8       45.87       18.77     22.49 o 
   4   6   8       37.39       17.81     31.97 o 
   5   6   8      118.12      127.59     40.02 o 
   6   6   8      298.57      416.89     72.39 o 
   7   6   8       22.06      104.32     67.52 o 
  -7   7   8       76.58        1.07     61.22 o 
  -6   7   8       36.04       80.65     46.77 o 
  -5   7   8       22.71       40.53     35.38 o 
  -4   7   8       27.17        9.29     35.08 o 
  -3   7   8       26.20       -6.99     46.22 o 
  -2   7   8       18.71        6.49     38.00 o 
  -1   7   8       28.02       14.49     40.11 o 
   0   7   8       57.55       45.31     17.67 o 
   1   7   8        7.94        8.72     21.87 o 
   2   7   8        0.91       12.15     26.57 o 
   3   7   8      143.73      224.95     35.23 o 
   4   7   8       98.46       94.22     42.24 o 
   5   7   8        8.53       35.12     54.34 o 
   6   7   8       35.85       31.29     60.05 o 
  -6   8   8       30.18       36.41     57.29 o 
  -5   8   8       68.84        9.63     88.28 o 
  -4   8   8        1.65      -73.03     73.03 o 
  -3   8   8        5.84      -30.19     51.63 o 
  -2   8   8      490.75      487.80     91.89 o 
  -1   8   8      525.35      526.15     43.93 o 
   0   8   8       12.09      -21.86     21.86 o 
   1   8   8      121.27      111.17     35.51 o 
   2   8   8     1568.24     1633.37    267.64 o 
   3   8   8       18.20       -4.21     44.34 o 
   4   8   8       24.19      -11.03     51.06 o 
   5   8   8       75.02       54.44     59.93 o 
   6   8   8       66.37      126.23     72.50 o 
  -5   9   8        0.75      -36.92    100.31 o 
  -4   9   8        3.01      -44.14     85.07 o 
  -3   9   8      111.15      174.14     88.28 o 
  -2   9   8        2.82       -9.63     74.63 o 
  -1   9   8       80.49      122.78     76.24 o 
   0   9   8        0.31        5.55     33.16 o 
   1   9   8      252.57      341.33     75.44 o 
   2   9   8       20.63       76.43     50.47 o 
   3   9   8       54.23       84.99     56.20 o 
   4   9   8       30.25      -35.78     56.56 o 
   5   9   8       24.42        2.99     62.73 o 
  -4  10   8        0.03      -28.09     99.51 o 
  -3  10   8        0.02      -75.44     85.07 o 
  -2  10   8        0.18       82.66     92.29 o 
  -1  10   8      169.70      193.22     37.90 o 
   0  10   8       57.33      186.67     55.47 o 
   1  10   8       16.99       10.56     55.22 o 
   2  10   8        4.40        6.09     56.68 o 
   3  10   8        1.21      -55.72     55.72 o 
  -1  11   8       29.55       25.11     57.38 o 
   0  11   8       13.40      -60.19     60.19 o 
   1  11   8       43.38      -28.93     63.28 o 
  -9   0   9      312.35      453.42     86.67 o 
  -7   0   9       12.40        1.79     46.14 o 
  -5   0   9     2243.18     2052.81     63.42 o 
  -3   0   9      244.30      256.50     20.21 o 
  -1   0   9    26823.51    25879.72    304.08 o 
   1   0   9     2903.55     2825.79     45.41 o 
   3   0   9    15893.45    15573.04    224.09 o 
   5   0   9      553.32      549.28     36.63 o 
   7   0   9     3246.18     2908.65    134.06 o 
  -9   1   9      105.18      121.23     67.00 o 
  -8   1   9       11.60        2.20     53.39 o 
  -7   1   9       21.03       16.40     31.55 o 
  -6   1   9       31.57       34.99     20.64 o 
  -5   1   9     8562.01     8656.61    101.47 o 
  -4   1   9      170.53      175.90     14.16 o 
  -3   1   9      598.38      652.01     16.92 o 
  -2   1   9     3850.36     3827.27     43.32 o 
  -1   1   9       11.03       23.12      6.96 o 
   0   1   9      439.91      381.98     12.93 o 
   1   1   9      195.26      225.01     13.56 o 
   2   1   9       50.13       34.03      9.91 o 
   3   1   9       12.14       17.28     12.45 o 
   4   1   9      351.36      354.91     20.59 o 
   5   1   9     5703.23     5667.40     91.91 o 
   6   1   9       37.72       65.16     35.05 o 
   7   1   9      286.83      256.89     52.32 o 
   8   1   9      500.13      595.62     66.38 o 
  -9   2   9       73.96       83.74     68.04 o 
  -8   2   9       81.32      105.92    105.93 o 
  -7   2   9       13.05       10.53     41.64 o 
  -6   2   9      333.97      393.13     37.75 o 
  -5   2   9       42.97       57.13     19.91 o 
  -4   2   9     1651.91     1491.01     36.34 o 
  -3   2   9      335.15      333.53     16.81 o 
  -2   2   9      206.28      190.64     13.51 o 
  -1   2   9     1849.94     1723.03     27.32 o 
   0   2   9      752.31      759.05     15.89 o 
   1   2   9     2236.51     2318.87     33.50 o 
   2   2   9       24.33       46.06     12.68 o 
   3   2   9     2674.75     2553.17     36.98 o 
   4   2   9       57.14       22.57     15.56 o 
   5   2   9      595.18      597.71     28.93 o 
   6   2   9      111.21       57.91     35.80 o 
   7   2   9      905.10      900.43     64.15 o 
   8   2   9        2.91       59.68     67.10 o 
  -8   3   9        2.70       25.97     92.69 o 
  -7   3   9       48.67       50.81     50.16 o 
  -6   3   9      248.15      231.48     35.52 o 
  -5   3   9     4856.97     4700.30     76.89 o 
  -4   3   9      727.26      683.46     25.09 o 
  -3   3   9       75.87       79.84     13.14 o 
  -2   3   9    13089.09    12695.41    147.54 o 
  -1   3   9      213.41      222.96     14.94 o 
   0   3   9     3821.85     3714.71     51.18 o 
   1   3   9      731.10      731.64     15.59 o 
   2   3   9     2542.13     2528.31     35.95 o 
   3   3   9      209.94      194.29     15.28 o 
   4   3   9     1191.79     1249.98     32.14 o 
   5   3   9     1047.46     1021.46     42.19 o 
   6   3   9      725.67      728.71     47.21 o 
   7   3   9      368.38      451.00     94.70 o 
   8   3   9     1626.97     1479.89    112.32 o 
  -8   4   9        4.75       23.37     61.41 o 
  -7   4   9       65.47       51.30     66.21 o 
  -6   4   9        6.35       -0.36     24.99 o 
  -5   4   9      136.03      122.79     26.28 o 
  -4   4   9        7.27       12.31     16.75 o 
  -3   4   9     1965.36     1829.97     39.79 o 
  -2   4   9     5547.23     5480.72     75.46 o 
  -1   4   9      266.15      271.24     15.40 o 
   0   4   9       13.24       -0.94     10.46 o 
   1   4   9     2656.65     2634.44     41.13 o 
   2   4   9     1441.21     1544.13     40.21 o 
   3   4   9        5.63       -0.13     12.39 o 
   4   4   9      149.33      132.34     21.36 o 
   5   4   9      791.79      770.43     51.21 o 
   6   4   9        0.74      -34.89     38.89 o 
   7   4   9        1.97       46.36     60.91 o 
   8   4   9        3.60       19.52     82.66 o 
  -8   5   9      125.37       52.69     64.82 o 
  -7   5   9      271.98      273.05     63.75 o 
  -6   5   9      528.99      569.28     48.46 o 
  -5   5   9      248.58      213.69     30.54 o 
  -4   5   9      153.01      132.63     23.19 o 
  -3   5   9      422.17      435.50     20.04 o 
  -2   5   9     2905.83     2657.19     61.25 o 
  -1   5   9       39.88       41.20     12.67 o 
   0   5   9     1342.28     1268.48     27.68 o 
   1   5   9      136.99      170.73     15.69 o 
   2   5   9      221.89      229.36     16.90 o 
   3   5   9      436.75      476.81     21.75 o 
   4   5   9      568.53      499.10     30.93 o 
   5   5   9      453.71      381.35     49.51 o 
   6   5   9      115.80      106.51     43.52 o 
   7   5   9      255.62      304.75     70.73 o 
  -7   6   9      162.08      177.67     86.27 o 
  -6   6   9      125.44      142.28     47.08 o 
  -5   6   9       28.74       33.58     33.29 o 
  -4   6   9        0.31        3.85     31.50 o 
  -3   6   9     1833.31     1733.01     56.85 o 
  -2   6   9      268.99      279.19     28.33 o 
  -1   6   9       10.42       35.15     21.92 o 
   0   6   9      266.07      246.13     21.69 o 
   1   6   9     2946.65     2865.13     51.92 o 
   2   6   9      249.17      270.77     21.44 o 
   3   6   9       20.89        7.64     20.78 o 
   4   6   9       24.65       -7.54     31.54 o 
   5   6   9     2549.87     2275.27     82.82 o 
   6   6   9      399.34      367.28     52.50 o 
   7   6   9       20.55       78.70     66.15 o 
  -7   7   9      153.92      192.44     69.41 o 
  -6   7   9       87.79       78.36     46.67 o 
  -5   7   9       41.80       86.48     46.74 o 
  -4   7   9       12.39       10.71     20.98 o 
  -3   7   9      142.16      198.24     43.88 o 
  -2   7   9        5.47       -2.75     20.04 o 
  -1   7   9       23.66       35.07     23.73 o 
   0   7   9      131.79      179.29     20.95 o 
   1   7   9       45.93       46.23     21.11 o 
   2   7   9      771.30      852.15     66.60 o 
   3   7   9       20.38      -35.43     35.43 o 
   4   7   9        3.35      -38.96     38.96 o 
   5   7   9      111.63      138.59     95.90 o 
   6   7   9      181.86      251.58    121.18 o 
  -6   8   9       11.00        9.70     55.95 o 
  -5   8   9       12.45       16.05     88.28 o 
  -4   8   9        0.39       62.60     83.46 o 
  -3   8   9        3.15        4.01     70.62 o 
  -2   8   9       18.12       34.63     50.27 o 
  -1   8   9        5.35      -14.72     30.23 o 
   0   8   9       56.79       36.67     40.23 o 
   1   8   9      173.75      168.88     63.45 o 
   2   8   9       47.40       13.53     45.87 o 
   3   8   9       10.34      -45.39     45.39 o 
   4   8   9       56.76       47.05     73.03 o 
   5   8   9      331.16      217.72     82.26 o 
   6   8   9      306.34      372.21     79.82 o 
  -5   9   9        3.45      -57.78     98.71 o 
  -4   9   9       76.26      -67.41     86.67 o 
  -3   9   9        0.37       65.00     84.26 o 
  -2   9   9        6.09       32.90     80.25 o 
  -1   9   9      114.52      131.77     32.18 o 
   0   9   9      252.48      232.62     50.83 o 
   1   9   9       88.82       75.46     50.22 o 
   2   9   9      364.80      530.93     79.45 o 
   3   9   9       18.13       78.36     54.19 o 
   4   9   9       32.64      108.93     62.04 o 
   5   9   9        0.58      -19.10     62.66 o 
  -4  10   9        7.06      -10.43     96.30 o 
  -3  10   9        4.16       58.58     93.09 o 
  -2  10   9       10.79      -15.25     85.87 o 
  -1  10   9       44.25       69.82     49.21 o 
   0  10   9       12.38      -52.67     52.67 o 
   1  10   9      310.52      243.15     62.55 o 
   2  10   9       28.78      -13.27     84.26 o 
   3  10   9       15.56       83.09     63.21 o 
  -1  11   9       50.52       19.05     58.01 o 
   0  11   9        0.75      -50.50     91.49 o 
  -8   0  10       80.93      116.87     57.15 o 
  -6   0  10       22.75      -19.35     40.27 o 
  -4   0  10       25.92       34.92     17.29 o 
  -2   0  10    21246.47    23065.27    316.43 o 
   0   0  10     2572.43     2426.69     44.28 o 
   2   0  10    26179.13    27328.25    375.97 o 
   4   0  10      418.00      415.82     30.06 o 
   6   0  10     4733.02     4636.17    162.75 o 
   8   0  10     1212.65     1324.94    140.44 o 
  -9   1  10       10.95       39.71     65.13 o 
  -8   1  10       42.50        4.35     46.36 o 
  -7   1  10      192.63      206.17     35.34 o 
  -6   1  10      228.99      275.63     27.29 o 
  -5   1  10      149.26      171.36     17.84 o 
  -4   1  10       11.20       -2.01     11.67 o 
  -3   1  10     1388.01     1376.78     25.20 o 
  -2   1  10     7904.81     8099.65     78.90 o 
  -1   1  10       10.95        3.44      5.70 o 
   0   1  10       35.65       20.99      8.35 o 
   1   1  10     1747.20     1682.36     26.38 o 
   2   1  10     1859.59     1820.24     28.86 o 
   3   1  10      233.20      228.97     16.03 o 
   4   1  10      590.92      563.23     23.65 o 
   5   1  10     2319.91     2125.21     47.89 o 
   6   1  10      130.35      142.20     38.01 o 
   7   1  10       95.97      127.28     51.27 o 
   8   1  10      121.37      247.82     59.10 o 
  -9   2  10       20.48      -42.25     64.55 o 
  -8   2  10      123.83       35.90     58.62 o 
  -7   2  10      531.42      436.79     54.51 o 
  -6   2  10       32.26       55.32     35.19 o 
  -5   2  10     3420.38     3379.90     62.40 o 
  -4   2  10       14.70       -0.93     16.38 o 
  -3   2  10     1004.81      920.00     26.81 o 
  -2   2  10    12693.75    13773.91    160.46 o 
  -1   2  10     4075.82     3903.45     50.52 o 
   0   2  10      186.66      179.07     10.98 o 
   1   2  10      207.61      180.26     12.04 o 
   2   2  10     6804.15     6722.35     78.44 o 
   3   2  10     3331.30     3359.39     50.06 o 
   4   2  10       44.76       71.24     16.23 o 
   5   2  10      238.49      293.47     24.80 o 
   6   2  10      816.70      917.51     61.71 o 
   7   2  10      147.88      279.56     71.00 o 
   8   2  10      269.68      220.55     77.44 o 
  -8   3  10        8.47       37.78     61.93 o 
  -7   3  10      104.96       33.71     69.82 o 
  -6   3  10      281.30      161.10     34.39 o 
  -5   3  10     1458.23     1411.58     39.64 o 
  -4   3  10       10.35      -11.27     15.90 o 
  -3   3  10      613.92      582.72     21.43 o 
  -2   3  10      456.47      559.06     18.92 o 
  -1   3  10      670.88      660.39     21.16 o 
   0   3  10       37.08       79.24     12.14 o 
   1   3  10     1333.47     1215.88     21.42 o 
   2   3  10       94.89       85.93     11.62 o 
   3   3  10     2481.34     2432.92     42.49 o 
   4   3  10        7.05      -12.84     15.96 o 
   5   3  10     4306.91     4172.44     90.83 o 
   6   3  10      589.95      573.61     56.70 o 
   7   3  10      717.59      716.92     83.63 o 
   8   3  10       32.87       19.16     76.64 o 
  -8   4  10       64.03       60.43     62.61 o 
  -7   4  10      463.54      413.75     66.06 o 
  -6   4  10        4.38       68.93     28.87 o 
  -5   4  10     1548.38     1600.81     50.71 o 
  -4   4  10      179.32      124.39     28.03 o 
  -3   4  10       23.61       28.88     13.56 o 
  -2   4  10     1555.01     1656.30     34.31 o 
  -1   4  10      289.88      315.80     15.07 o 
   0   4  10     1244.36     1221.29     25.04 o 
   1   4  10        8.46       20.16     13.41 o 
   2   4  10      181.71      164.37     13.53 o 
   3   4  10      321.01      337.25     17.50 o 
   4   4  10     1342.01     1349.62     41.69 o 
   5   4  10       13.14       41.08     35.38 o 
   6   4  10      107.14      106.20     49.00 o 
   7   4  10       74.18      135.05     65.32 o 
   8   4  10       52.95       79.18    118.77 o 
  -8   5  10      255.85      225.51     70.91 o 
  -7   5  10        2.74      -37.47     53.77 o 
  -6   5  10        8.03       13.53     54.70 o 
  -5   5  10      139.69      130.05     29.94 o 
  -4   5  10     1047.17     1014.63     34.47 o 
  -3   5  10       92.04       99.99     17.10 o 
  -2   5  10      486.24      497.04     19.21 o 
  -1   5  10       30.63       23.45     14.16 o 
   0   5  10      673.26      719.55     21.42 o 
   1   5  10     1014.35     1051.83     27.99 o 
   2   5  10       40.13       35.25     15.39 o 
   3   5  10      843.46      823.32     31.51 o 
   4   5  10      966.68      984.93     44.75 o 
   5   5  10      824.61      903.19     67.65 o 
   6   5  10      282.51      329.47     50.40 o 
   7   5  10      392.06      482.39     79.72 o 
  -7   6  10       49.08      122.42     88.68 o 
  -6   6  10        2.42      118.38     62.37 o 
  -5   6  10      120.62       92.76     45.66 o 
  -4   6  10      659.79      635.08     32.18 o 
  -3   6  10      124.73      119.20     19.09 o 
  -2   6  10       83.44       88.23     26.53 o 
  -1   6  10       44.25       29.65     16.20 o 
   0   6  10     1372.30     1371.29     37.85 o 
   1   6  10      155.76      168.51     21.41 o 
   2   6  10       40.17       31.76     20.40 o 
   3   6  10        0.13      -15.51     25.45 o 
   4   6  10      955.15     1065.74     58.18 o 
   5   6  10      113.29       65.24     41.10 o 
   6   6  10       69.38      174.43     59.27 o 
   7   6  10       13.07       27.36     99.51 o 
  -7   7  10       70.96       58.49     66.07 o 
  -6   7  10       28.94        1.84     64.88 o 
  -5   7  10      192.26      286.77     56.43 o 
  -4   7  10      436.46      417.56     32.06 o 
  -3   7  10       89.02       85.31     30.18 o 
  -2   7  10       82.92      104.13     24.73 o 
  -1   7  10      333.60      327.78     22.25 o 
   0   7  10      230.79      266.32     27.14 o 
   1   7  10      497.54      423.03     32.74 o 
   2   7  10      504.57      490.91     51.50 o 
   3   7  10       31.89       96.90     40.25 o 
   4   7  10      256.56      263.31     49.16 o 
   5   7  10       16.29       63.37     56.88 o 
   6   7  10       22.28       63.59     66.95 o 
  -6   8  10        4.27      -27.39     57.48 o 
  -5   8  10        8.93       86.67     95.50 o 
  -4   8  10       63.38       66.53     29.72 o 
  -3   8  10       83.17       87.47     78.65 o 
  -2   8  10      123.38      149.81     23.54 o 
  -1   8  10       34.19       -0.61     22.89 o 
   0   8  10       80.71      120.97     26.41 o 
   1   8  10      341.55      477.72     79.05 o 
   2   8  10       21.54      -16.37     45.30 o 
   3   8  10        1.17       15.20     49.76 o 
   4   8  10      130.22      153.54    121.18 o 
   5   8  10       60.49       68.13     62.50 o 
  -5   9  10       17.29        8.83    104.33 o 
  -4   9  10       20.58      -76.24     85.07 o 
  -3   9  10       16.24        5.62     82.66 o 
  -2   9  10       29.60      -42.53     73.83 o 
  -1   9  10       95.09      134.82     34.31 o 
   0   9  10        7.76       -0.01     46.65 o 
   1   9  10       10.84       39.72     51.07 o 
   2   9  10       57.53        2.02     54.58 o 
   3   9  10       40.53       48.08     56.30 o 
   4   9  10        5.29      -26.90     59.93 o 
  -3  10  10        4.17      -50.56     95.50 o 
  -2  10  10       14.51       -9.63     88.28 o 
  -1  10  10        1.18        5.15     49.58 o 
   0  10  10        0.69      -28.92     53.20 o 
   1  10  10      211.21      300.70    111.15 o 
   2  10  10       46.30      125.11     64.66 o 
   3  10  10        1.04      -21.64     62.56 o 
  -9   0  11        1.35        2.41     69.82 o 
  -7   0  11        0.23      -35.81     46.46 o 
  -5   0  11     3605.59     3544.91     77.55 o 
  -3   0  11      157.36      128.17     19.04 o 
  -1   0  11      467.50      515.77     23.15 o 
   1   0  11     2210.50     2731.37     56.52 o 
   3   0  11     1240.92     1210.23     41.99 o 
   5   0  11     3249.83     3259.32     81.58 o 
   7   0  11       47.88      -46.98     56.44 o 
  -9   1  11        4.78       -6.19     63.56 o 
  -8   1  11       42.37      -36.76     54.76 o 
  -7   1  11     1319.63     1326.95    116.99 o 
  -6   1  11        1.33      -20.95     23.60 o 
  -5   1  11       30.23       19.52     16.62 o 
  -4   1  11      158.69      167.77     14.98 o 
  -3   1  11     3571.75     3240.83     42.71 o 
  -2   1  11     1342.56     1419.07     22.87 o 
  -1   1  11     1892.20     1984.19     30.35 o 
   0   1  11     1273.16     1245.52     23.57 o 
   1   1  11    17022.03    17336.74    172.38 o 
   2   1  11     1331.95     1335.70     25.49 o 
   3   1  11     1179.11     1191.96     28.19 o 
   4   1  11      215.55      205.61     25.65 o 
   5   1  11     1560.10     1432.54     40.17 o 
   6   1  11      443.01      455.07     45.67 o 
   7   1  11      627.69      737.90    114.91 o 
   8   1  11        2.44      -40.67     63.82 o 
  -9   2  11        5.57       65.50     68.60 o 
  -8   2  11      258.67      110.78     62.72 o 
  -7   2  11       33.83       44.03     44.24 o 
  -6   2  11        6.96      -25.99     36.96 o 
  -5   2  11     1036.09     1019.52     37.24 o 
  -4   2  11      559.87      558.99     24.89 o 
  -3   2  11       72.09       62.63     14.90 o 
  -2   2  11      593.07      518.13     20.54 o 
  -1   2  11       55.67       25.20     10.85 o 
   0   2  11     1160.41     1105.34     20.77 o 
   1   2  11       91.42      156.87     12.58 o 
   2   2  11     2534.32     2294.30     37.01 o 
   3   2  11      375.73      389.36     18.93 o 
   4   2  11     3071.41     3069.77     57.39 o 
   5   2  11     2151.30     2106.70     51.94 o 
   6   2  11     1056.39     1060.68     92.63 o 
   7   2  11       10.84      -27.23     44.16 o 
   8   2  11        5.01       -8.34     66.90 o 
  -8   3  11      118.73      101.85    134.42 o 
  -7   3  11      109.12       72.77     53.92 o 
  -6   3  11       56.39      -27.31     72.63 o 
  -5   3  11      866.27      847.57     34.70 o 
  -4   3  11      430.09      451.09     23.69 o 
  -3   3  11      229.81      215.92     17.42 o 
  -2   3  11      573.94      577.51     23.86 o 
  -1   3  11       36.96       11.14     12.39 o 
   0   3  11     2493.27     2349.81     41.44 o 
   1   3  11      538.17      543.77     16.18 o 
   2   3  11     2417.27     2273.58     35.70 o 
   3   3  11        3.33       -5.33     13.30 o 
   4   3  11     1342.31     1365.82     38.81 o 
   5   3  11       59.99      107.44     32.41 o 
   6   3  11      901.58      887.78     78.55 o 
   7   3  11        7.91      -22.10     61.28 o 
   8   3  11       50.06       12.68     87.47 o 
  -8   4  11      336.88      287.02     73.12 o 
  -7   4  11       51.41        5.09     81.05 o 
  -6   4  11      256.83      350.70     85.07 o 
  -5   4  11        1.56       21.94     29.28 o 
  -4   4  11     1181.36     1177.33     38.16 o 
  -3   4  11      337.83      276.70     18.16 o 
  -2   4  11      433.89      483.49     26.15 o 
  -1   4  11       15.20       11.45     11.45 o 
   0   4  11     1669.93     1678.62     33.04 o 
   1   4  11      226.58      253.48     18.01 o 
   2   4  11     1365.65     1373.32     29.53 o 
   3   4  11      468.04      496.56     20.12 o 
   4   4  11     2245.43     2195.32     58.07 o 
   5   4  11      235.45      365.08     44.08 o 
   6   4  11      726.44      809.92     67.49 o 
   7   4  11      126.14      104.48     66.53 o 
   8   4  11       12.37      -50.50     70.07 o 
  -8   5  11       46.90       42.99     67.67 o 
  -7   5  11       35.29      -30.90     56.06 o 
  -6   5  11      157.34       88.28     78.65 o 
  -5   5  11     1309.88     1438.37     75.89 o 
  -4   5  11       60.74       68.57     22.59 o 
  -3   5  11      163.85      180.15     24.27 o 
  -2   5  11      371.12      380.66     20.01 o 
  -1   5  11     1445.01     1482.59     35.68 o 
   0   5  11      151.98      132.18     15.20 o 
   1   5  11     1614.42     1692.39     42.66 o 
   2   5  11     1003.86      913.52     32.08 o 
   3   5  11      958.12     1016.46     37.23 o 
   4   5  11      309.76      286.02     33.73 o 
   5   5  11      314.22      267.91     44.21 o 
   6   5  11      187.04      191.20     53.84 o 
   7   5  11       95.76      130.40     70.50 o 
  -7   6  11       18.91       49.57     61.12 o 
  -6   6  11       72.27      -35.18     58.73 o 
  -5   6  11       45.92       73.49     44.77 o 
  -4   6  11       58.20       51.38     22.61 o 
  -3   6  11      106.63       78.58     20.89 o 
  -2   6  11       71.13       67.84     17.90 o 
  -1   6  11      373.92      363.69     22.81 o 
   0   6  11       95.09      109.50     19.09 o 
   1   6  11       24.37       34.91     20.38 o 
   2   6  11       16.05       12.77     23.52 o 
   3   6  11     1100.92     1088.72     49.09 o 
   4   6  11        3.95       18.00     28.68 o 
   5   6  11       91.14       26.62     40.36 o 
   6   6  11       39.61      -21.24     50.46 o 
   7   6  11      488.14      608.60    174.14 o 
  -7   7  11        0.63        7.49     63.24 o 
  -6   7  11      119.29      118.05     70.04 o 
  -5   7  11      370.43      415.70     61.78 o 
  -4   7  11        3.41        3.56     23.76 o 
  -3   7  11        3.10       16.07     24.43 o 
  -2   7  11      597.26      617.68     28.80 o 
  -1   7  11      606.34      590.73     27.46 o 
   0   7  11       81.06       76.06     21.66 o 
   1   7  11      102.83      131.92     24.92 o 
   2   7  11       60.01        3.82     34.46 o 
   3   7  11      514.91      552.28     52.61 o 
   4   7  11        0.19       53.79     51.46 o 
   5   7  11       99.96      101.23     61.00 o 
   6   7  11        0.61       46.79     67.87 o 
  -5   8  11       27.05       12.04     92.29 o 
  -4   8  11       39.77       22.97     26.48 o 
  -3   8  11       51.69      -24.88     72.23 o 
  -2   8  11      122.09      150.30     38.82 o 
  -1   8  11      228.29      220.55     31.00 o 
   0   8  11      404.63      450.30     73.41 o 
   1   8  11      104.46       71.26     48.46 o 
   2   8  11       68.63       73.47     54.57 o 
   3   8  11      147.22       98.87     54.96 o 
   4   8  11       88.58      139.29     59.99 o 
   5   8  11      103.24       52.66     64.19 o 
  -5   9  11       31.21      -40.93    104.33 o 
  -4   9  11        0.05        9.63     90.68 o 
  -3   9  11        4.89      -28.09     84.26 o 
  -2   9  11      187.06       52.16     82.66 o 
  -1   9  11       28.07       53.30     34.87 o 
   0   9  11       53.03       42.34     51.76 o 
   1   9  11       10.14        7.81     75.44 o 
   2   9  11       66.46       11.70     64.20 o 
   3   9  11        0.09       40.17     75.84 o 
   4   9  11        7.19       28.06     79.05 o 
  -3  10  11       16.19      -65.00     89.88 o 
  -2  10  11        8.12      -87.47     87.47 o 
  -1  10  11        6.52        2.50     50.03 o 
   0  10  11       25.97       64.17     57.24 o 
   1  10  11       20.42      100.22     62.70 o 
   2  10  11        0.72      -56.20     60.10 o 
   3  10  11        3.38        6.15     66.72 o 
  -8   0  12       97.76      184.40     58.79 o 
  -6   0  12        7.15        6.21     39.64 o 
  -4   0  12       39.76       57.44     19.31 o 
  -2   0  12     1084.72     1221.56     29.36 o 
   0   0  12     3351.27     3467.38     59.23 o 
   2   0  12       11.20       -7.31     18.57 o 
   4   0  12     3576.50     3491.61     82.00 o 
   6   0  12       14.66       19.81     59.79 o 
   8   0  12       22.41      -23.27     98.71 o 
  -9   1  12       34.26      160.04     70.06 o 
  -8   1  12      159.67      164.21     60.70 o 
  -7   1  12       41.26       52.14     42.51 o 
  -6   1  12     1953.86     1822.22    112.28 o 
  -5   1  12       66.81       65.84     18.33 o 
  -4   1  12     3461.22     3719.90     51.65 o 
  -3   1  12     1605.23     1750.99     32.30 o 
  -2   1  12       31.11       36.71     10.29 o 
  -1   1  12       84.07       78.79     10.63 o 
   0   1  12    13572.78    12976.26    132.38 o 
   1   1  12       76.01       86.86     13.46 o 
   2   1  12      302.23      277.47     15.76 o 
   3   1  12      682.45      728.46     23.73 o 
   4   1  12    18051.92    17639.83    201.12 o 
   5   1  12       28.94       22.55     21.86 o 
   6   1  12      945.37      883.72     55.05 o 
   7   1  12      166.60      117.62     50.47 o 
   8   1  12      389.55      358.36     76.04 o 
  -8   2  12      211.49      169.61     63.44 o 
  -7   2  12      446.17      409.61     62.15 o 
  -6   2  12      212.26      148.07     42.11 o 
  -5   2  12       46.90       23.11     22.00 o 
  -4   2  12      184.69      149.39     19.72 o 
  -3   2  12     1203.57     1131.08     35.20 o 
  -2   2  12       33.35       16.76     13.91 o 
  -1   2  12     2168.24     2017.94     33.47 o 
   0   2  12       76.45       65.04     10.32 o 
   1   2  12    11102.55    11181.56    121.59 o 
   2   2  12      622.39      613.46     20.82 o 
   3   2  12      411.59      398.30     18.97 o 
   4   2  12     1047.82     1070.44     33.77 o 
   5   2  12      974.72      958.74     40.48 o 
   6   2  12      201.80      125.62     45.84 o 
   7   2  12      570.20      800.80     67.16 o 
   8   2  12       34.74       70.06     72.06 o 
  -8   3  12        9.10        0.54     60.78 o 
  -7   3  12       31.42       21.46     53.51 o 
  -6   3  12      591.41      590.65     90.68 o 
  -5   3  12       26.34       43.56     22.20 o 
  -4   3  12       36.32       59.25     19.19 o 
  -3   3  12       70.65       57.63     16.27 o 
  -2   3  12       24.78       -6.95     14.01 o 
  -1   3  12        3.55       -6.38     14.78 o 
   0   3  12        2.57      -11.48     11.48 o 
   1   3  12       97.12       99.70     11.90 o 
   2   3  12      829.35      839.14     22.39 o 
   3   3  12      834.20      795.94     23.48 o 
   4   3  12      595.60      605.10     27.60 o 
   5   3  12       12.16       24.10     30.33 o 
   6   3  12        6.99        0.98     54.96 o 
   7   3  12      260.33      281.37     74.01 o 
   8   3  12       23.09       86.66     74.01 o 
  -8   4  12      301.32      270.47     73.21 o 
  -7   4  12        2.56      -50.55     53.60 o 
  -6   4  12      352.24      527.25     92.29 o 
  -5   4  12      138.21      175.58     37.40 o 
  -4   4  12      200.46      175.24     22.11 o 
  -3   4  12      770.69      825.39     25.99 o 
  -2   4  12       78.02       82.97     14.96 o 
  -1   4  12     2503.98     2576.34     40.54 o 
   0   4  12       70.25       64.03     14.47 o 
   1   4  12     5612.13     5669.45     82.11 o 
   2   4  12      159.10      172.24     14.50 o 
   3   4  12     1235.91     1281.00     31.54 o 
   4   4  12      313.73      332.81     34.20 o 
   5   4  12       18.07      -34.86     34.86 o 
   6   4  12        8.15       37.57     68.25 o 
   7   4  12      448.42      465.07     83.21 o 
  -8   5  12        1.14      -51.65     65.70 o 
  -7   5  12       53.00       63.37     60.52 o 
  -6   5  12       72.36      151.67     82.66 o 
  -5   5  12       30.92        6.49     53.36 o 
  -4   5  12       37.69       32.68     22.78 o 
  -3   5  12      401.99      392.80     38.12 o 
  -2   5  12     1541.22     1554.95     36.02 o 
  -1   5  12      317.47      316.43     17.49 o 
   0   5  12       38.85       -5.67     14.37 o 
   1   5  12      183.91      215.82     19.75 o 
   2   5  12     1942.72     2038.81     53.85 o 
   3   5  12      238.74      228.57     21.35 o 
   4   5  12       26.37       38.74     33.78 o 
   5   5  12       38.87       46.50     38.74 o 
   6   5  12      576.02      645.60     67.54 o 
   7   5  12       74.00       26.74     70.07 o 
  -7   6  12      153.44       93.48     63.87 o 
  -6   6  12       48.52      -30.50     86.67 o 
  -5   6  12        0.39        2.81     76.13 o 
  -4   6  12        0.24      -22.71     22.71 o 
  -3   6  12      562.47      512.31     29.06 o 
  -2   6  12        1.54      -16.75     16.75 o 
  -1   6  12        0.42        3.02     19.00 o 
   0   6  12       28.44       20.24     19.08 o 
   1   6  12     2173.98     2111.38     52.68 o 
   2   6  12      614.55      596.55     38.03 o 
   3   6  12        5.29        1.91     28.69 o 
   4   6  12       12.18        1.85     40.79 o 
   5   6  12        4.53      -34.83     39.15 o 
   6   6  12      257.46      350.48     62.15 o 
   7   6  12       22.31      -45.55    117.97 o 
  -6   7  12       34.18       71.42    101.12 o 
  -5   7  12        3.81       28.35     50.49 o 
  -4   7  12        4.80        5.76     24.87 o 
  -3   7  12        3.44       16.00     25.44 o 
  -2   7  12      517.04      537.69     26.78 o 
  -1   7  12      298.36      319.46     25.30 o 
   0   7  12       40.41       83.60     22.91 o 
   1   7  12      717.49      724.50     45.87 o 
   2   7  12      155.30      126.94     29.46 o 
   3   7  12       79.32       48.06     40.68 o 
   4   7  12        4.46       37.03     53.25 o 
   5   7  12        9.73       -6.16     58.14 o 
   6   7  12      221.27      205.51     75.18 o 
  -5   8  12       16.98       37.72     95.50 o 
  -4   8  12        3.34      -34.54     34.54 o 
  -3   8  12       10.42      -34.52     34.52 o 
  -2   8  12      171.81      187.35     27.00 o 
  -1   8  12      124.55      163.99     34.84 o 
   0   8  12       24.34       52.50     43.94 o 
   1   8  12       23.01        3.69     45.13 o 
   2   8  12        8.63      -39.01     45.39 o 
   3   8  12      255.93      237.42     58.71 o 
   4   8  12       68.68       17.70     57.34 o 
   5   8  12        6.91       24.21     66.60 o 
  -5   9  12        3.71      -43.34    101.92 o 
  -4   9  12        7.58       82.74     49.54 o 
  -3   9  12       16.59      -77.84     77.84 o 
  -2   9  12       59.14       73.09     26.61 o 
  -1   9  12       13.00       71.40     56.58 o 
   0   9  12       22.91       39.58     50.04 o 
   1   9  12       12.89      -40.50     63.00 o 
   2   9  12        1.32       42.16     55.39 o 
   3   9  12        2.03      105.62     61.13 o 
   4   9  12        1.51       46.74     78.24 o 
  -3  10  12      105.75        8.03     95.50 o 
  -2  10  12        0.98       33.09     47.18 o 
  -1  10  12       23.13       29.56     85.07 o 
   0  10  12        0.19      -35.67     55.85 o 
   1  10  12        2.11      -76.18    160.10 o 
   2  10  12       21.40      -41.49     75.84 o 
  -7   0  13     1000.76     1016.62     89.08 o 
  -5   0  13     2786.88     2271.53    260.18 o 
  -3   0  13      937.72     1155.53     38.71 o 
  -1   0  13      231.94      194.52     17.65 o 
   1   0  13     2161.65     2319.12     82.20 o 
   3   0  13      136.84      105.79     24.89 o 
   5   0  13      202.68      192.90     38.28 o 
   7   0  13      659.19      993.51    128.40 o 
  -8   1  13        5.60       56.06     58.19 o 
  -7   1  13      128.34       81.41     45.71 o 
  -6   1  13       15.95       17.14     35.64 o 
  -5   1  13      854.63      893.61     35.10 o 
  -4   1  13      192.51      180.24     19.35 o 
  -3   1  13     1817.91     1964.22     39.31 o 
  -2   1  13       40.67       39.43     11.08 o 
  -1   1  13     6102.75     5853.14     64.33 o 
   0   1  13      776.59      830.23     25.32 o 
   1   1  13      109.82       79.66     13.29 o 
   2   1  13        0.89      -13.10     13.10 o 
   3   1  13     4821.50     4725.66     68.07 o 
   4   1  13       80.56       35.47     19.54 o 
   5   1  13      143.16      156.12     26.01 o 
   6   1  13       14.25       44.23     44.58 o 
   7   1  13     2627.31     2480.29    114.00 o 
   8   1  13        1.99      115.16     70.36 o 
  -8   2  13        3.05      -22.69     56.03 o 
  -7   2  13      192.63      138.08     55.27 o 
  -6   2  13     1126.96     1369.46     87.07 o 
  -5   2  13      972.62      897.54     36.73 o 
  -4   2  13      488.95      448.24     26.39 o 
  -3   2  13      187.28      215.09     19.72 o 
  -2   2  13     4709.58     4432.61     68.08 o 
  -1   2  13      181.85      186.04     11.60 o 
   0   2  13     2003.15     1833.43     29.76 o 
   1   2  13      238.24      265.55     15.19 o 
   2   2  13     1409.16     1353.03     30.20 o 
   3   2  13       71.04       55.93     14.97 o 
   4   2  13     1136.79     1159.51     38.62 o 
   5   2  13      592.33      548.74     38.40 o 
   6   2  13      842.72      865.72     68.62 o 
   7   2  13      680.64      684.45     67.24 o 
   8   2  13      493.40      705.41    130.01 o 
  -8   3  13       13.96        5.46     63.79 o 
  -7   3  13       55.52      -20.28     52.98 o 
  -6   3  13      113.49       97.10     72.23 o 
  -5   3  13      160.73      189.16     28.83 o 
  -4   3  13      257.05      226.86     23.04 o 
  -3   3  13        0.26        5.92     18.80 o 
  -2   3  13      192.96      200.77     27.53 o 
  -1   3  13      413.97      481.89     30.79 o 
   0   3  13      126.38      139.26     16.45 o 
   1   3  13        1.49        6.03     10.31 o 
   2   3  13      313.95      347.94     18.73 o 
   3   3  13      228.24      236.71     16.82 o 
   4   3  13        3.37       -4.89     20.87 o 
   5   3  13        7.55       20.01     30.30 o 
   6   3  13        4.51      -45.28     53.02 o 
   7   3  13      134.44       99.22     67.87 o 
   8   3  13       32.34      -69.79     69.79 o 
  -8   4  13        5.29      -15.01    113.96 o 
  -7   4  13       68.52       86.93     61.28 o 
  -6   4  13      294.77      258.41     83.46 o 
  -5   4  13      323.15      352.49     42.82 o 
  -4   4  13      150.21      169.71     22.67 o 
  -3   4  13     1430.24     1486.19     35.67 o 
  -2   4  13      948.31      897.64     25.26 o 
  -1   4  13      139.82      158.00     16.48 o 
   0   4  13     2172.44     2045.57     39.42 o 
   1   4  13      681.04      724.57     29.08 o 
   2   4  13      684.10      660.57     20.93 o 
   3   4  13        4.22      -13.71     17.86 o 
   4   4  13     2647.89     2674.75     84.30 o 
   5   4  13       86.37       64.00     39.06 o 
   6   4  13      551.70      597.89    219.89 o 
   7   4  13      310.83      441.80     82.80 o 
  -7   5  13      188.96      204.14     66.37 o 
  -6   5  13      142.30      173.34     88.28 o 
  -5   5  13       71.01        7.62     57.41 o 
  -4   5  13       18.12       22.61     23.70 o 
  -3   5  13     2311.27     2139.08     50.34 o 
  -2   5  13        8.14       13.45     17.40 o 
  -1   5  13       39.03       51.97     15.39 o 
   0   5  13      125.28      120.69     17.33 o 
   1   5  13     3556.16     3562.19     65.27 o 
   2   5  13       18.97       52.31     22.83 o 
   3   5  13       14.51       -1.96     19.42 o 
   4   5  13       76.89      -33.42     33.42 o 
   5   5  13      919.44     1011.09     60.91 o 
   6   5  13      106.04       76.13     53.93 o 
   7   5  13      123.93      165.55     74.54 o 
  -7   6  13      102.36       86.71     99.51 o 
  -6   6  13      170.26       78.65     90.68 o 
  -5   6  13       81.99       57.96     48.11 o 
  -4   6  13      356.54      312.51     29.57 o 
  -3   6  13     1409.40     1450.82     45.11 o 
  -2   6  13       96.60      104.11     20.64 o 
  -1   6  13       30.14       26.33     21.63 o 
   0   6  13        0.79      -20.77     20.77 o 
   1   6  13      336.25      343.57     31.24 o 
   2   6  13       34.18      -16.21     38.57 o 
   3   6  13        9.62      -29.91     29.91 o 
   4   6  13      126.77       42.50     45.59 o 
   5   6  13       57.54       -5.71     49.00 o 
   6   6  13        0.26      -21.74     52.56 o 
  -6   7  13       73.77       78.65     97.10 o 
  -5   7  13        3.96       23.64     55.90 o 
  -4   7  13        0.60      -18.14     29.70 o 
  -3   7  13      729.71      733.40     36.43 o 
  -2   7  13      514.85      513.76     37.71 o 
  -1   7  13      112.00      137.33     25.99 o 
   0   7  13       13.19        2.62     22.85 o 
   1   7  13     1546.33     1544.62     57.24 o 
   2   7  13      274.53      327.73     39.15 o 
   3   7  13       26.15       11.87     49.02 o 
   4   7  13        2.21      -24.37     53.22 o 
   5   7  13      378.13      293.00     73.91 o 
   6   7  13      129.00       55.12     71.72 o 
  -5   8  13        0.30        6.42     96.30 o 
  -4   8  13      101.94      103.27     50.90 o 
  -3   8  13      123.10      134.79     28.90 o 
  -2   8  13        0.98       16.39     37.41 o 
  -1   8  13        6.64      -34.81     34.81 o 
   0   8  13      126.91      158.17     49.32 o 
   1   8  13       70.09       47.79     48.40 o 
   2   8  13       76.02      135.84     81.45 o 
   3   8  13        0.56      -31.34     54.61 o 
   4   8  13      109.03      201.61     67.81 o 
   5   8  13        0.76       86.35     68.75 o 
  -4   9  13        1.47      -18.10     51.62 o 
  -3   9  13       17.44       34.97     46.42 o 
  -2   9  13       15.17       12.67     36.07 o 
  -1   9  13       14.15       63.74     50.25 o 
   0   9  13       64.67      112.44     52.67 o 
   1   9  13       41.46       73.94     55.32 o 
   2   9  13        2.95       54.89     58.81 o 
   3   9  13        1.58        6.69     60.08 o 
   4   9  13        2.06       99.56     68.83 o 
  -3  10  13       79.78       84.46     51.27 o 
  -2  10  13        1.39       75.60     90.28 o 
  -1  10  13       19.11      -19.48     53.10 o 
   0  10  13      145.75      205.98     64.09 o 
   1  10  13        3.04       52.76     66.21 o 
   2  10  13       34.47       59.45     67.92 o 
  -8   0  14        1.60       18.83     55.40 o 
  -6   0  14     3330.27     3220.78    139.24 o 
  -4   0  14      605.13      686.93     31.32 o 
  -2   0  14     2528.48     2422.50     45.24 o 
   0   0  14      952.66      991.86     28.63 o 
   2   0  14     2725.79     2703.47     65.45 o 
   4   0  14     2422.69     2448.05     72.75 o 
   6   0  14        9.34       74.66     57.24 o 
   8   0  14      317.56      416.50    122.78 o 
  -8   1  14       75.63      -36.36     56.69 o 
  -7   1  14       57.61       22.49     44.13 o 
  -6   1  14        3.77        0.74     29.42 o 
  -5   1  14       60.57       43.69     20.04 o 
  -4   1  14       25.51       16.51     14.95 o 
  -3   1  14       48.45       36.00     13.03 o 
  -2   1  14     2748.81     2682.67     42.72 o 
  -1   1  14      474.12      454.58     16.80 o 
   0   1  14      831.00      866.69     24.16 o 
   1   1  14       62.18       36.99     14.40 o 
   2   1  14     5010.52     4711.82     66.79 o 
   3   1  14      631.72      672.60     26.06 o 
   4   1  14       55.94       61.56     20.00 o 
   5   1  14      804.22      822.44     60.37 o 
   6   1  14     2568.64     2329.10     97.11 o 
   7   1  14       56.83       95.00     52.27 o 
   8   1  14      125.69      188.08     76.25 o 
  -8   2  14       43.67       28.10     58.45 o 
  -7   2  14        1.26       11.88     73.83 o 
  -6   2  14     1075.53     1138.24     81.29 o 
  -5   2  14       94.28       71.05     25.80 o 
  -4   2  14        5.71      -11.55     19.38 o 
  -3   2  14     1789.79     1727.25     41.06 o 
  -2   2  14      546.70      589.81     27.53 o 
  -1   2  14     1927.75     1915.08     31.62 o 
   0   2  14       25.05       45.40     11.62 o 
   1   2  14     3398.17     3371.95     46.91 o 
   2   2  14      355.76      399.16     23.90 o 
   3   2  14     1912.58     1982.72     48.02 o 
   4   2  14      171.22      154.02     22.64 o 
   5   2  14     1501.99     1522.50     53.64 o 
   6   2  14        3.77      -42.12     55.51 o 
   7   2  14      958.44     1040.39     73.56 o 
   8   2  14       81.21      187.34     75.03 o 
  -8   3  14       22.24      -40.29     59.70 o 
  -7   3  14      105.60       45.19     54.84 o 
  -6   3  14       38.81       51.36     65.81 o 
  -5   3  14      239.90      249.27     33.63 o 
  -4   3  14       35.52       25.15     20.85 o 
  -3   3  14      434.93      474.32     26.70 o 
  -2   3  14      585.84      710.24     27.30 o 
  -1   3  14      784.40      787.32     26.98 o 
   0   3  14        3.70       19.41     16.10 o 
   1   3  14       11.51       22.36     11.78 o 
   2   3  14     1779.30     1764.11     35.56 o 
   3   3  14     1338.62     1338.98     32.21 o 
   4   3  14     1086.25     1040.24     39.93 o 
   5   3  14      645.79      629.58     43.72 o 
   6   3  14      417.90      394.99     97.51 o 
   7   3  14       62.58      107.42     69.58 o 
  -8   4  14      180.24      109.92     69.62 o 
  -7   4  14       50.25      -16.95     57.01 o 
  -6   4  14        6.46      -35.31     69.02 o 
  -5   4  14      106.64       82.97     36.00 o 
  -4   4  14      365.96      350.29     28.59 o 
  -3   4  14     2627.73     2598.75     63.91 o 
  -2   4  14        8.20       23.04     15.30 o 
  -1   4  14      555.02      597.11     25.35 o 
   0   4  14        5.50        2.49     17.04 o 
   1   4  14      353.19      373.86     23.26 o 
   2   4  14      293.27      316.60     17.64 o 
   3   4  14      736.75      770.94     32.59 o 
   4   4  14       51.88       45.46     35.34 o 
   5   4  14     1141.31     1039.80     61.89 o 
   6   4  14       56.87       59.04     76.24 o 
   7   4  14      493.64      516.21     85.12 o 
  -7   5  14       45.35       79.72     72.63 o 
  -6   5  14      161.75      177.35     88.28 o 
  -5   5  14      115.08      129.43     48.07 o 
  -4   5  14      230.09      241.28     32.02 o 
  -3   5  14      962.02      938.52     37.55 o 
  -2   5  14        6.83       -7.31     19.71 o 
  -1   5  14       99.14      130.17     21.00 o 
   0   5  14      949.90      965.97     29.26 o 
   1   5  14       25.30       -6.31     20.15 o 
   2   5  14       11.81       17.58     30.81 o 
   3   5  14      174.38      171.68     23.68 o 
   4   5  14     2178.78     2193.75     96.49 o 
   5   5  14       51.52       85.32     42.75 o 
   6   5  14       23.59       32.92     60.90 o 
   7   5  14        2.08      -18.19     70.57 o 
  -7   6  14       14.09       -8.19    115.96 o 
  -6   6  14        6.34       16.85     89.08 o 
  -5   6  14       11.57      -13.43     45.61 o 
  -4   6  14      113.77      153.86     38.26 o 
  -3   6  14      411.06      426.00     50.46 o 
  -2   6  14      120.25       85.90     21.80 o 
  -1   6  14       53.23       23.07     22.55 o 
   0   6  14       34.04       56.32     23.38 o 
   1   6  14      609.72      572.48     39.45 o 
   2   6  14      102.19       94.38     32.30 o 
   3   6  14      144.87      120.76     43.54 o 
   4   6  14        7.76      -40.81     43.47 o 
   5   6  14       26.50       -2.96     82.66 o 
   6   6  14       94.47      155.47     60.00 o 
  -6   7  14       40.70      -63.40     91.49 o 
  -5   7  14        2.87       -7.52     49.83 o 
  -4   7  14      114.77      115.47     39.06 o 
  -3   7  14      225.38      124.03     29.57 o 
  -2   7  14        6.96      -22.67     22.67 o 
  -1   7  14        2.30      -17.05     24.48 o 
   0   7  14      992.32      960.29     48.37 o 
   1   7  14      152.22      176.43     39.22 o 
   2   7  14       53.41      -22.45     37.20 o 
   3   7  14        1.18      -34.67     51.25 o 
   4   7  14      901.56      878.53     86.02 o 
   5   7  14      182.30      105.54     68.55 o 
   6   7  14       32.64       28.21     73.12 o 
  -5   8  14       66.56      115.56    104.33 o 
  -4   8  14       14.88       72.31     56.58 o 
  -3   8  14        7.10        0.31     45.51 o 
  -2   8  14       35.39       37.96     37.89 o 
  -1   8  14      157.66      147.06     49.08 o 
   0   8  14      109.50      122.70     94.29 o 
   1   8  14       94.71      182.44     55.53 o 
   2   8  14        0.09      -38.52     55.77 o 
   3   8  14        0.85      116.04     58.00 o 
   4   8  14       20.66      -14.55     61.24 o 
   5   8  14       29.18       17.29     67.60 o 
  -4   9  14        3.34       -1.37     53.59 o 
  -3   9  14        6.50       50.30     58.98 o 
  -2   9  14       12.00       50.96     49.55 o 
  -1   9  14       10.41      -49.36     49.36 o 
   0   9  14      293.56      266.93     61.93 o 
   1   9  14      262.44      342.22     65.80 o 
   2   9  14        1.48      -56.10     56.71 o 
   3   9  14        1.73       40.13     95.50 o 
   4   9  14       28.37       46.36     75.03 o 
  -2  10  14       40.55       88.77     76.64 o 
  -1  10  14        6.00       60.54     58.77 o 
   0  10  14        3.61      -32.32     58.71 o 
   1  10  14        0.79       29.40     64.93 o 
   2  10  14        7.32       12.24     67.35 o 
  -7   0  15      487.34      464.43     81.05 o 
  -5   0  15       45.26      -12.45     33.58 o 
  -3   0  15     4537.49     4638.41    103.67 o 
  -1   0  15      347.71      315.45     21.45 o 
   1   0  15     2733.09     2354.41     68.26 o 
   3   0  15     2734.28     2702.39     70.65 o 
   5   0  15      854.18      878.10     76.60 o 
   7   0  15      315.93      276.87    105.13 o 
  -8   1  15       13.74       42.46     58.93 o 
  -7   1  15      228.30      241.19     50.73 o 
  -6   1  15      331.67      301.13     39.75 o 
  -5   1  15       87.52      100.18     24.89 o 
  -4   1  15       58.13       46.58     15.99 o 
  -3   1  15     1870.79     1993.36     35.80 o 
  -2   1  15      668.51      633.86     28.90 o 
  -1   1  15      573.23      615.63     19.55 o 
   0   1  15       30.21       26.19     11.61 o 
   1   1  15     3385.31     3229.66     51.28 o 
   2   1  15     1167.92     1238.36     34.22 o 
   3   1  15     1101.79     1139.96     32.50 o 
   4   1  15      619.48      574.68     28.63 o 
   5   1  15     4102.28     3924.00    130.40 o 
   6   1  15      225.78      229.43     51.33 o 
   7   1  15       15.34      107.43     66.85 o 
   8   1  15       24.17       60.75     74.74 o 
  -8   2  15        0.18      -17.99     59.77 o 
  -7   2  15      308.97      426.37     71.82 o 
  -6   2  15       76.76       99.16     52.63 o 
  -5   2  15       11.31        0.38     27.97 o 
  -4   2  15      400.72      418.95     28.11 o 
  -3   2  15     1244.23     1303.41     36.16 o 
  -2   2  15      124.26      131.69     15.76 o 
  -1   2  15       26.05       51.83     12.22 o 
   0   2  15       17.53      -12.27     12.27 o 
   1   2  15     1054.73     1061.82     24.48 o 
   2   2  15      924.73      874.96     27.51 o 
   3   2  15      498.63      488.52     24.75 o 
   4   2  15     1181.17     1175.85     38.07 o 
   5   2  15      127.99      128.55     33.03 o 
   6   2  15      491.60      576.27     61.13 o 
   7   2  15      107.30      193.70     55.83 o 
  -8   3  15       98.94       74.88     63.52 o 
  -7   3  15       35.50       45.30     56.27 o 
  -6   3  15      239.79      266.43     78.65 o 
  -5   3  15       25.82       16.32     31.83 o 
  -4   3  15      856.36      823.35     44.13 o 
  -3   3  15      164.25      119.85     21.02 o 
  -2   3  15      670.97      679.54     27.53 o 
  -1   3  15        0.63        6.30     15.80 o 
   0   3  15     1944.07     2024.75     43.82 o 
   1   3  15       49.82       30.44     12.69 o 
   2   3  15     1686.41     1752.90     42.35 o 
   3   3  15      467.51      533.21     29.11 o 
   4   3  15       14.81      -19.54     27.02 o 
   5   3  15      293.31      277.46     39.67 o 
   6   3  15      380.04      349.23     69.58 o 
   7   3  15       22.74      -10.46     64.75 o 
  -8   4  15        6.88       28.97     65.25 o 
  -7   4  15      118.14       77.62     62.61 o 
  -6   4  15       21.71      -53.77     71.42 o 
  -5   4  15      348.11      280.16     53.05 o 
  -4   4  15      191.90      169.76     29.26 o 
  -3   4  15       12.52       13.86     19.88 o 
  -2   4  15        7.26       10.93     15.86 o 
  -1   4  15     1101.46     1061.51     30.30 o 
   0   4  15      931.74      956.91     37.20 o 
   1   4  15       88.39       36.76     19.83 o 
   2   4  15      634.74      617.58     32.23 o 
   3   4  15      700.11      690.85     40.64 o 
   4   4  15      459.51      521.93     55.25 o 
   5   4  15      512.09      533.52     52.06 o 
   6   4  15      663.13      726.08     85.03 o 
   7   4  15        3.14       64.75    100.72 o 
  -7   5  15        1.23       68.78     62.80 o 
  -6   5  15        8.84       30.50     79.45 o 
  -5   5  15       37.91      -39.44     57.29 o 
  -4   5  15       69.54      116.73     36.54 o 
  -3   5  15        0.77      -23.30     23.30 o 
  -2   5  15      303.46      331.69     28.50 o 
  -1   5  15      490.92      498.21     29.45 o 
   0   5  15      660.70      660.23     47.45 o 
   1   5  15      325.28      307.94     27.98 o 
   2   5  15      311.62      309.52     33.02 o 
   3   5  15      496.83      545.86     46.53 o 
   4   5  15       77.02      105.60     39.36 o 
   5   5  15        9.20      -31.60     46.68 o 
   6   5  15      112.11      228.78     73.03 o 
   7   5  15      351.76      437.46     86.55 o 
  -7   6  15        3.63      -38.50     61.00 o 
  -6   6  15       47.14       35.31     87.47 o 
  -5   6  15      540.11      519.26     63.90 o 
  -4   6  15      200.46      143.96     39.46 o 
  -3   6  15       23.88       20.47     25.09 o 
  -2   6  15        5.03      -19.63     21.82 o 
  -1   6  15      943.89      980.01     38.69 o 
   0   6  15     2035.77     1887.29     52.67 o 
   1   6  15      288.83      330.90     37.03 o 
   2   6  15        9.78      -16.08     37.33 o 
   3   6  15      918.45      971.28     65.17 o 
   4   6  15       20.79      -25.95     88.02 o 
   5   6  15      321.45      374.27     75.98 o 
   6   6  15      153.70       81.86     98.71 o 
  -6   7  15       31.30       91.49     98.71 o 
  -5   7  15        0.49       58.26     64.36 o 
  -4   7  15      140.72      128.78     41.60 o 
  -3   7  15       35.82       77.80     35.76 o 
  -2   7  15       51.84        4.62     28.09 o 
  -1   7  15        4.26       -4.55     28.19 o 
   0   7  15      115.75       92.49     33.31 o 
   1   7  15        2.87       20.12     62.60 o 
   2   7  15        4.90        2.14     48.79 o 
   3   7  15      283.33      354.27     64.18 o 
   4   7  15      282.82      295.99     68.80 o 
   5   7  15       38.02       67.89     67.96 o 
  -5   8  15       51.85       12.84    100.31 o 
  -4   8  15       20.75       -8.62     54.60 o 
  -3   8  15      131.15      177.60     56.03 o 
  -2   8  15      117.71      127.64     57.78 o 
  -1   8  15       21.31       50.95     79.85 o 
   0   8  15      303.76      336.69     85.07 o 
   1   8  15       15.24       95.81     55.01 o 
   2   8  15       74.95       86.93     57.60 o 
   3   8  15       91.57       92.23     61.13 o 
   4   8  15       49.74       31.73     63.95 o 
   5   8  15        3.22       29.21    108.74 o 
  -4   9  15        4.76       46.74     57.60 o 
  -3   9  15        9.68        9.94     54.44 o 
  -2   9  15       10.81       12.10     52.83 o 
  -1   9  15        0.15       23.16     53.17 o 
   0   9  15        0.87      -57.38     57.38 o 
   1   9  15       11.38       45.97     61.58 o 
   2   9  15       65.63      116.42     67.51 o 
   3   9  15       47.91       52.58     67.52 o 
  -2  10  15       49.24      149.55     64.12 o 
  -1  10  15        0.35       86.65     61.28 o 
   0  10  15        9.24      -66.83     73.03 o 
   1  10  15        1.29       38.95     69.20 o 
  -8   0  16      238.26      290.53    120.78 o 
  -6   0  16      171.10      219.32     59.39 o 
  -4   0  16      953.58      966.94     43.84 o 
  -2   0  16      100.61      106.16     18.92 o 
   0   0  16    15996.03    16009.89    233.87 o 
   2   0  16      430.72      493.98     33.79 o 
   4   0  16     2034.63     2028.28     83.33 o 
   6   0  16      427.20      205.44     99.51 o 
  -8   1  16      572.95      473.63     75.52 o 
  -7   1  16        9.24       31.63     46.72 o 
  -6   1  16      312.90      359.64     41.33 o 
  -5   1  16      247.47      294.98     42.74 o 
  -4   1  16       16.74       27.88     17.86 o 
  -3   1  16       52.82        5.25     13.65 o 
  -2   1  16       32.71        6.18     11.91 o 
  -1   1  16     1445.83     1403.40     28.83 o 
   0   1  16        1.97        4.82     12.26 o 
   1   1  16     1562.56     1521.15     33.68 o 
   2   1  16      304.69      304.32     22.41 o 
   3   1  16     1528.95     1518.90     41.08 o 
   4   1  16       86.16       91.87     22.82 o 
   5   1  16      511.91      509.94     75.74 o 
   6   1  16      195.51      231.89     52.16 o 
   7   1  16       59.08      124.38     73.20 o 
  -8   2  16        5.39       39.05     63.62 o 
  -7   2  16       27.42       -0.72     56.58 o 
  -6   2  16       15.88       30.74     49.99 o 
  -5   2  16       42.35       12.69     44.21 o 
  -4   2  16      239.83      242.02     31.89 o 
  -3   2  16      279.04      264.81     23.30 o 
  -2   2  16      188.13      216.80     15.55 o 
  -1   2  16      396.13      416.94     18.97 o 
   0   2  16     2201.16     2145.30     35.92 o 
   1   2  16       23.20       26.79     13.90 o 
   2   2  16      275.56      275.40     19.84 o 
   3   2  16      330.66      281.27     23.49 o 
   4   2  16       53.19       75.51     26.94 o 
   5   2  16       38.87       32.89     32.03 o 
   6   2  16       35.36      107.92     50.85 o 
   7   2  16       65.10      101.59     54.56 o 
  -8   3  16      119.64       44.70     63.87 o 
  -7   3  16      166.90      168.01     65.31 o 
  -6   3  16      117.25       70.62     71.42 o 
  -5   3  16      357.91      422.85     50.90 o 
  -4   3  16        0.21      -37.13     37.13 o 
  -3   3  16      119.90      122.80     22.12 o 
  -2   3  16       95.47       93.27     20.32 o 
  -1   3  16     2126.67     2091.91     43.30 o 
   0   3  16       56.15       30.49     14.32 o 
   1   3  16     2523.90     2465.80     39.34 o 
   2   3  16       70.04       47.98     13.49 o 
   3   3  16     2526.49     2397.85     93.28 o 
   4   3  16      145.24      119.55     34.47 o 
   5   3  16     1222.67     1178.09     84.42 o 
   6   3  16        8.87      -36.77     46.69 o 
   7   3  16       99.71      133.98     69.69 o 
  -8   4  16       29.40       75.81     67.77 o 
  -7   4  16       89.96       83.35    115.16 o 
  -6   4  16      121.11       91.49     79.45 o 
  -5   4  16       17.59       57.55     38.42 o 
  -4   4  16       58.35       81.74     31.69 o 
  -3   4  16       46.68       38.93     20.90 o 
  -2   4  16      513.14      458.96     26.86 o 
  -1   4  16       31.09       41.48     18.39 o 
   0   4  16       42.03       23.46     17.43 o 
   1   4  16      799.52      789.22     35.54 o 
   2   4  16      486.04      578.88     26.66 o 
   3   4  16      614.70      639.78     48.30 o 
   4   4  16       57.64       62.22     39.56 o 
   5   4  16      746.97      647.55     57.27 o 
   6   4  16      350.19      403.24     99.91 o 
   7   4  16       57.23       42.22     93.09 o 
  -7   5  16       57.12      142.04    101.92 o 
  -6   5  16        3.89      -77.84     77.84 o 
  -5   5  16       51.55       32.68     55.53 o 
  -4   5  16      228.08      161.41     40.89 o 
  -3   5  16       54.78       40.06     26.16 o 
  -2   5  16        2.51        1.82     23.57 o 
  -1   5  16      102.79       77.12     24.76 o 
   0   5  16       74.58       49.60     26.48 o 
   1   5  16      118.55       88.41     33.16 o 
   2   5  16      367.92      404.31     37.59 o 
   3   5  16      117.42       96.68     36.60 o 
   4   5  16        4.14       55.05     39.13 o 
   5   5  16      230.88      249.65     49.51 o 
   6   5  16      135.92      347.83    174.95 o 
  -7   6  16       28.36      -47.35     94.70 o 
  -6   6  16      241.47      178.16     97.91 o 
  -5   6  16       10.36       48.54     61.41 o 
  -4   6  16       61.59       42.29     38.38 o 
  -3   6  16      671.34      683.78     49.04 o 
  -2   6  16     1316.71     1337.09     42.34 o 
  -1   6  16       45.97       77.25     26.14 o 
   0   6  16       44.31      122.16     37.96 o 
   1   6  16       29.40       43.97     38.09 o 
   2   6  16     1251.60     1373.06     71.98 o 
   3   6  16      860.62      840.50     63.13 o 
   4   6  16        8.44      -44.67     44.67 o 
   5   6  16      106.05       66.99     77.04 o 
   6   6  16      324.58      353.91    113.15 o 
  -6   7  16        0.01      -63.40     89.88 o 
  -5   7  16        9.13        1.27    195.41 o 
  -4   7  16       45.52       83.25     41.72 o 
  -3   7  16       68.76       52.23     45.95 o 
  -2   7  16       18.33      -30.96     48.31 o 
  -1   7  16       95.53      121.49     41.62 o 
   0   7  16       48.76       70.57     64.60 o 
   1   7  16        0.80      -42.85     46.25 o 
   2   7  16       71.16       77.97     62.19 o 
   3   7  16       70.76       32.09     54.34 o 
   4   7  16       17.52       -1.62     61.08 o 
   5   7  16        5.83      -29.40     67.67 o 
  -5   8  16       20.25        6.42    103.52 o 
  -4   8  16      281.09      183.28     62.56 o 
  -3   8  16      130.76      140.95     91.89 o 
  -2   8  16      178.03      206.13     79.85 o 
  -1   8  16        0.28       -6.70     49.11 o 
   0   8  16       15.05      -14.98     49.08 o 
   1   8  16      146.15      180.20     67.01 o 
   2   8  16      111.02      236.98     69.82 o 
   3   8  16       93.15      136.26     64.99 o 
   4   8  16        2.94       25.58     65.75 o 
  -4   9  16       21.72      -11.66     61.68 o 
  -3   9  16       25.41       30.29     59.95 o 
  -2   9  16        2.34        9.03     56.96 o 
  -1   9  16       96.40       36.26     69.02 o 
   0   9  16        0.17      -38.78     54.82 o 
   1   9  16        2.26        8.94     73.83 o 
   2   9  16        5.18        7.79     63.18 o 
   3   9  16       63.62      142.85    102.72 o 
  -1  10  16        5.70       -0.44     62.86 o 
   0  10  16       23.67       88.29     68.08 o 
   1  10  16       17.28      -59.35     68.86 o 
  -7   0  17      522.13      398.47     63.38 o 
  -5   0  17     1083.64     1304.08     98.71 o 
  -3   0  17      448.61      456.37     31.87 o 
  -1   0  17     5884.95     5619.18     97.29 o 
   1   0  17      278.02      369.19     46.34 o 
   3   0  17     3749.87     3531.46     86.18 o 
   5   0  17      599.49      509.95     71.07 o 
   7   0  17     2107.28     1965.35    177.35 o 
  -8   1  17       14.32       91.11     62.49 o 
  -7   1  17      199.39      246.77     52.10 o 
  -6   1  17       15.76       48.07     34.28 o 
  -5   1  17      662.08      690.66     83.46 o 
  -4   1  17      223.49      257.16     22.22 o 
  -3   1  17       58.58       53.86     15.46 o 
  -2   1  17      443.86      425.97     21.17 o 
  -1   1  17      233.50      202.97     16.41 o 
   0   1  17      242.54      215.06     15.62 o 
   1   1  17        1.58      -16.40     16.40 o 
   2   1  17      762.78      706.69     30.96 o 
   3   1  17      184.71      184.27     21.92 o 
   4   1  17      526.61      564.54     31.01 o 
   5   1  17        1.16       31.57     43.50 o 
   6   1  17      193.80      241.28     61.79 o 
   7   1  17      233.94      226.80    126.80 o 
  -8   2  17        8.19       25.50     95.50 o 
  -7   2  17       71.42      -47.08     54.76 o 
  -6   2  17        2.92      -43.21     57.38 o 
  -5   2  17      290.90      355.76     57.13 o 
  -4   2  17       43.49       45.97     28.63 o 
  -3   2  17        9.13       -2.27     19.87 o 
  -2   2  17      111.05      103.46     15.33 o 
  -1   2  17     3404.85     3290.58     59.59 o 
   0   2  17       18.88       15.34     13.06 o 
   1   2  17       66.17       64.17     15.75 o 
   2   2  17      123.94      141.21     18.64 o 
   3   2  17     2801.97     2771.87     58.45 o 
   4   2  17        9.71      -27.89     27.89 o 
   5   2  17       47.61       30.79     45.73 o 
   6   2  17        0.18        6.75     49.54 o 
   7   2  17      923.20      879.65     91.40 o 
  -8   3  17       37.23      -32.71     64.79 o 
  -7   3  17      162.29      198.20     67.72 o 
  -6   3  17       72.11      114.76     76.24 o 
  -5   3  17       98.21      158.90     70.62 o 
  -4   3  17      718.83      704.92     61.37 o 
  -3   3  17      321.47      287.15     25.37 o 
  -2   3  17     1274.99     1326.32     43.16 o 
  -1   3  17       28.11       47.42     18.74 o 
   0   3  17     1202.69     1284.27     33.93 o 
   1   3  17        1.76        0.41     13.95 o 
   2   3  17     2201.01     2207.08     82.08 o 
   3   3  17        8.67      -13.75     23.45 o 
   4   3  17     1631.06     1597.17     85.32 o 
   5   3  17        0.59       -3.66     40.75 o 
   6   3  17      701.20      631.55     63.04 o 
   7   3  17      184.18      292.90    117.17 o 
  -7   4  17        4.83       85.07     91.49 o 
  -6   4  17       72.90      165.32     85.07 o 
  -5   4  17        5.06       52.16     70.62 o 
  -4   4  17       32.95       29.70     31.65 o 
  -3   4  17      191.77      202.83     26.50 o 
  -2   4  17       36.10       24.84     22.31 o 
  -1   4  17      223.91      264.81     23.88 o 
   0   4  17      468.23      523.53     32.09 o 
   1   4  17       94.02       75.68     26.04 o 
   2   4  17       85.54       62.77     19.98 o 
   3   4  17      108.36       48.62     36.09 o 
   4   4  17      177.65      223.48     44.24 o 
   5   4  17      380.88      392.84     53.28 o 
   6   4  17       68.34      178.81     70.27 o 
   7   4  17       15.55      -18.65     85.87 o 
  -7   5  17      194.76      128.40     98.71 o 
  -6   5  17       97.14      168.53     91.49 o 
  -5   5  17        0.56       19.26     75.44 o 
  -4   5  17      188.87       68.08     39.07 o 
  -3   5  17      884.19      871.30     51.90 o 
  -2   5  17      160.00      193.96     28.94 o 
  -1   5  17       56.95       61.32     25.27 o 
   0   5  17      405.32      373.99     43.55 o 
   1   5  17       11.35       17.20     31.59 o 
   2   5  17      227.40      181.43     41.24 o 
   3   5  17       18.15       29.39     36.02 o 
   4   5  17      473.98      467.31     52.06 o 
   5   5  17        1.93       20.16     45.81 o 
   6   5  17       62.34       75.56     90.68 o 
  -6   6  17       62.76      -18.46     89.88 o 
  -5   6  17       40.80       82.66     85.87 o 
  -4   6  17       60.71       29.47     39.94 o 
  -3   6  17      228.92      323.96     44.44 o 
  -2   6  17       19.56       54.09     35.84 o 
  -1   6  17       48.82       79.86     30.71 o 
   0   6  17        5.03       23.54     35.96 o 
   1   6  17      631.34      659.14     55.35 o 
   2   6  17       71.62       56.38     41.69 o 
   3   6  17       70.31      103.81     46.92 o 
   4   6  17       13.16      -26.12     58.27 o 
   5   6  17      673.29      699.88    121.18 o 
   6   6  17       92.48      138.03    101.12 o 
  -6   7  17       38.40       17.66    103.52 o 
  -5   7  17       19.14       65.00     93.89 o 
  -4   7  17       12.64      -23.18     42.39 o 
  -3   7  17      144.57      113.15     49.90 o 
  -2   7  17       23.84        1.62     41.95 o 
  -1   7  17      254.64      169.99     44.90 o 
   0   7  17       51.78       40.23     52.82 o 
   1   7  17       24.32       43.23     61.79 o 
   2   7  17       14.97      102.06     57.01 o 
   3   7  17        0.58      -15.20     58.72 o 
   4   7  17       99.98       70.44     67.24 o 
   5   7  17       28.63       11.67     77.84 o 
  -4   8  17       11.02        8.82     58.99 o 
  -3   8  17       33.52      143.32     62.07 o 
  -2   8  17      189.70      207.02     60.43 o 
  -1   8  17       62.74      -20.60     50.73 o 
   0   8  17        0.08        9.14     51.73 o 
   1   8  17      244.69      254.29     65.76 o 
   2   8  17       45.41       57.38     61.29 o 
   3   8  17       37.87       51.68     64.40 o 
   4   8  17        3.30      -50.05    100.31 o 
  -3   9  17       25.17      -18.27     63.63 o 
  -2   9  17       36.19       56.38     60.92 o 
  -1   9  17       22.24      -15.54     57.61 o 
   0   9  17      130.14      225.59     76.64 o 
   1   9  17       14.21      107.51     66.11 o 
   2   9  17        4.98       71.45     96.30 o 
   3   9  17        3.79       25.27     71.64 o 
  -8   0  18       13.48       36.92     65.00 o 
  -6   0  18      400.19      575.40     77.04 o 
  -4   0  18      396.26      397.10     42.83 o 
  -2   0  18     3466.24     3538.40     72.05 o 
   0   0  18      130.96       84.46     23.63 o 
   2   0  18     6987.03     6986.30    149.60 o 
   4   0  18      218.86      275.30     42.13 o 
   6   0  18     2801.89     2740.57    200.63 o 
  -8   1  18      161.47      143.98     65.35 o 
  -7   1  18        9.20       96.77     50.92 o 
  -6   1  18      711.76      796.57     74.53 o 
  -5   1  18        0.91      -30.63     34.89 o 
  -4   1  18       44.20       43.81     26.05 o 
  -3   1  18      100.44      105.90     21.21 o 
  -2   1  18     1056.17      989.99     31.62 o 
  -1   1  18      416.80      427.09     19.95 o 
   0   1  18      105.29       97.99     15.31 o 
   1   1  18        6.14        2.31     17.34 o 
   2   1  18       98.27       90.38     23.24 o 
   3   1  18      194.93      205.80     39.22 o 
   4   1  18      442.69      383.45     33.30 o 
   5   1  18      249.14      297.39     53.62 o 
   6   1  18       42.91       85.73     66.37 o 
   7   1  18      228.58       67.71     76.30 o 
  -8   2  18      105.51       69.69     65.13 o 
  -7   2  18      112.42      184.30    138.03 o 
  -6   2  18       59.53      186.98     75.44 o 
  -5   2  18      337.14      284.91     85.87 o 
  -4   2  18      334.33      277.34     38.70 o 
  -3   2  18       56.72       69.63     24.02 o 
  -2   2  18      406.29      488.30     23.00 o 
  -1   2  18      183.94      159.25     17.09 o 
   0   2  18      698.78      711.09     25.31 o 
   1   2  18       80.81       85.62     16.72 o 
   2   2  18     1505.23     1451.82     43.09 o 
   3   2  18     1822.90     1842.83     53.46 o 
   4   2  18      217.40      176.20     33.18 o 
   5   2  18        7.67       50.76     47.94 o 
   6   2  18      843.84      846.68     84.94 o 
   7   2  18        4.18       68.02    164.11 o 
  -8   3  18      114.40      128.78     69.90 o 
  -7   3  18        7.71       30.50     83.46 o 
  -6   3  18      333.11      378.78     88.28 o 
  -5   3  18        6.24      -44.94     61.79 o 
  -4   3  18       29.35       16.01     28.02 o 
  -3   3  18      843.05      826.28     37.28 o 
  -2   3  18       85.00       67.65     22.13 o 
  -1   3  18     1214.22     1181.81     37.28 o 
   0   3  18     1281.65     1189.97     30.48 o 
   1   3  18      824.59      827.34     43.89 o 
   2   3  18       64.59       77.07     28.15 o 
   3   3  18      178.39       97.98     32.83 o 
   4   3  18      717.31      583.94     54.54 o 
   5   3  18     1089.62     1278.28     72.13 o 
   6   3  18       84.09       84.75     53.46 o 
   7   3  18      544.54      499.46     89.61 o 
  -7   4  18      160.63      312.18     97.91 o 
  -6   4  18        0.19      -78.65     78.65 o 
  -5   4  18        2.95      -66.61     67.41 o 
  -4   4  18      189.88      187.54     36.00 o 
  -3   4  18       64.86       66.97     30.14 o 
  -2   4  18        8.64        1.95     23.78 o 
  -1   4  18      148.51      141.88     22.09 o 
   0   4  18     4257.73     4102.47    140.44 o 
   1   4  18      117.25      168.54     29.88 o 
   2   4  18       87.06       86.21     22.57 o 
   3   4  18      307.64      348.64     43.06 o 
   4   4  18      149.91      181.94     45.69 o 
   5   4  18       15.07        9.50     63.02 o 
   6   4  18       39.58      125.53     70.84 o 
  -7   5  18        0.24      -53.77     87.47 o 
  -6   5  18       42.83      119.57     90.68 o 
  -5   5  18       14.13       33.71     77.84 o 
  -4   5  18       88.77       86.91     51.55 o 
  -3   5  18      377.39      466.89     46.41 o 
  -2   5  18       20.33        3.94     27.47 o 
  -1   5  18      594.82      524.27     43.07 o 
   0   5  18      599.04      631.58     53.26 o 
   1   5  18      760.37      842.64     58.03 o 
   2   5  18      155.88      196.03     45.31 o 
   3   5  18        6.68       -9.07     36.71 o 
   4   5  18      297.28      316.30     51.20 o 
   5   5  18      123.86       94.65     56.08 o 
   6   5  18      133.64      245.44    158.50 o 
  -6   6  18        0.38      -36.11     89.08 o 
  -5   6  18        0.38      -51.36     89.88 o 
  -4   6  18      331.53      266.94     52.24 o 
  -3   6  18       71.71       39.66     37.31 o 
  -2   6  18        2.02       24.59     35.76 o 
  -1   6  18       17.55        3.59     30.00 o 
   0   6  18     1478.14     1399.07     70.17 o 
   1   6  18      102.67       80.44     40.45 o 
   2   6  18       12.93      -40.82     40.82 o 
   3   6  18      203.85      281.17     65.26 o 
   4   6  18      983.39     1080.73    134.42 o 
   5   6  18       20.11       20.68     67.49 o 
  -5   7  18       95.88      243.16    105.13 o 
  -4   7  18      331.24      358.59     52.15 o 
  -3   7  18        7.85      -20.22     45.98 o 
  -2   7  18        0.39       28.87     45.30 o 
  -1   7  18       33.64       -0.92     42.93 o 
   0   7  18      192.66      344.29    101.52 o 
   1   7  18       23.17       50.96     55.04 o 
   2   7  18        1.24       72.01    101.92 o 
   3   7  18      164.63      244.01     66.21 o 
   4   7  18        8.70       -2.69     66.38 o 
   5   7  18       49.64       90.07    209.86 o 
  -4   8  18        5.69      -10.51     59.58 o 
  -3   8  18       80.95      115.56     63.37 o 
  -2   8  18        7.51       31.44     57.58 o 
  -1   8  18        0.38      -12.26     54.13 o 
   0   8  18        5.73        5.94     54.90 o 
   1   8  18       90.82      198.23     64.66 o 
   2   8  18       59.04       43.98     71.42 o 
   3   8  18       82.10       99.08     69.74 o 
   4   8  18      372.89      359.48     82.45 o 
  -3   9  18       14.74      -44.24     64.20 o 
  -2   9  18        8.18       96.23     64.73 o 
  -1   9  18       12.58       40.52     62.37 o 
   0   9  18       27.67        2.43     62.59 o 
   1   9  18        1.64      -61.52     61.52 o 
   2   9  18       23.42       18.11    123.99 o 
  -7   0  19      130.72       33.40     53.68 o 
  -5   0  19        9.20       -1.61     55.37 o 
  -3   0  19      239.91      229.55     34.13 o 
  -1   0  19       28.26       11.18     21.92 o 
   1   0  19     2885.53     2832.03     83.51 o 
   3   0  19      652.22      623.22     42.73 o 
   5   0  19     2417.13     2831.26    192.60 o 
   7   0  19      131.36       96.30    107.54 o 
  -8   1  19      107.08      129.66     66.21 o 
  -7   1  19     1239.05     1346.98     95.89 o 
  -6   1  19        0.16      -15.38     51.81 o 
  -5   1  19        4.01       19.24     36.63 o 
  -4   1  19      285.17      331.04     40.54 o 
  -3   1  19     1308.20     1226.77     49.60 o 
  -2   1  19       22.59       23.72     15.95 o 
  -1   1  19      455.89      440.83     21.05 o 
   0   1  19      637.85      649.13     28.85 o 
   1   1  19     1341.74     1339.94     35.96 o 
   2   1  19        2.54      -16.29     22.15 o 
   3   1  19     1219.22     1158.25     38.67 o 
   4   1  19      463.65      420.71     37.98 o 
   5   1  19      156.83      250.61     54.05 o 
   6   1  19       22.96      -41.29     66.78 o 
   7   1  19      464.52      486.95     87.67 o 
  -8   2  19        3.98       -9.97     65.48 o 
  -7   2  19      175.26      135.85     64.19 o 
  -6   2  19       50.74        3.21     69.82 o 
  -5   2  19        6.29      -32.06     81.86 o 
  -4   2  19      442.52      532.32     75.22 o 
  -3   2  19        6.43        8.82     23.90 o 
  -2   2  19     1120.58     1042.68     30.26 o 
  -1   2  19      346.07      394.31     20.20 o 
   0   2  19      354.49      333.20     20.39 o 
   1   2  19      652.36      691.18     26.03 o 
   2   2  19     1018.82     1062.21     39.27 o 
   3   2  19       12.93      -18.28     25.10 o 
   4   2  19      309.47      306.69     41.31 o 
   5   2  19      846.44      974.49     71.78 o 
   6   2  19      454.05      358.53     63.44 o 
   7   2  19        6.09       68.38     98.31 o 
  -7   3  19      126.53       85.07     83.46 o 
  -6   3  19       15.38       51.36     71.42 o 
  -5   3  19       23.27      -53.77     64.20 o 
  -4   3  19      139.37      153.73     34.45 o 
  -3   3  19      398.58      371.58     38.39 o 
  -2   3  19      194.96      223.72     27.65 o 
  -1   3  19       96.64       47.82     28.76 o 
   0   3  19      205.43      221.45     19.49 o 
   1   3  19        0.83        4.03     18.76 o 
   2   3  19      498.27      505.09     34.85 o 
   3   3  19     1067.23      851.50     65.57 o 
   4   3  19      667.65      593.52     46.99 o 
   5   3  19        2.32        9.58     47.32 o 
   6   3  19      332.08      284.17    117.86 o 
   7   3  19       25.46       -1.61    113.15 o 
  -7   4  19      130.38      228.72    101.92 o 
  -6   4  19        8.17      -73.83     73.83 o 
  -5   4  19        1.03       20.87     73.03 o 
  -4   4  19      450.23      507.42     63.36 o 
  -3   4  19       17.25       41.85     31.07 o 
  -2   4  19      228.08      280.10     50.49 o 
  -1   4  19      264.21      247.34     30.79 o 
   0   4  19     1242.20     1246.92     59.93 o 
   1   4  19       43.55        4.15     24.14 o 
   2   4  19      246.72      317.45     34.94 o 
   3   4  19     1534.82     1561.21     69.20 o 
   4   4  19       78.71      195.31     46.10 o 
   5   4  19       36.20       24.16     51.60 o 
   6   4  19      343.54      536.40    169.33 o 
  -7   5  19       42.72       65.00    101.12 o 
  -6   5  19        3.04      -70.62     78.65 o 
  -5   5  19      371.00      402.86     99.51 o 
  -4   5  19      172.08      105.92     42.70 o 
  -3   5  19      162.85      116.88     39.19 o 
  -2   5  19        6.11       66.57     32.29 o 
  -1   5  19      248.37      288.07     35.61 o 
   0   5  19        5.16      -21.45     38.62 o 
   1   5  19      158.50      195.21     51.69 o 
   2   5  19      365.40      362.12     52.28 o 
   3   5  19       79.48      137.60     49.87 o 
   4   5  19      133.18       90.52     44.93 o 
   5   5  19       43.58       87.56     57.23 o 
   6   5  19      204.72      208.86     79.65 o 
  -6   6  19       23.94       52.97     94.70 o 
  -5   6  19       68.83      -48.95     87.47 o 
  -4   6  19       48.16        9.66     41.34 o 
  -3   6  19        9.16       25.65     39.44 o 
  -2   6  19        0.72       22.07     37.43 o 
  -1   6  19       43.83      105.48     37.01 o 
   0   6  19      105.20       76.69     36.77 o 
   1   6  19       22.20       -1.30     41.96 o 
   2   6  19       21.30      -16.02     87.07 o 
   3   6  19      667.91      600.87     81.05 o 
   4   6  19      447.10      405.43     76.99 o 
   5   6  19       14.11       95.24     72.11 o 
  -5   7  19       35.68      -85.07     92.29 o 
  -4   7  19      240.85      210.80     55.39 o 
  -3   7  19        1.25       33.47     48.59 o 
  -2   7  19       78.61       13.65     48.61 o 
  -1   7  19      117.11      145.93     59.93 o 
   0   7  19        3.82       29.87     54.40 o 
   1   7  19       67.31      105.18     57.81 o 
   2   7  19        1.86      -54.58     54.58 o 
   3   7  19      120.10      133.69     68.33 o 
   4   7  19        1.12      -26.31     67.82 o 
  -4   8  19       54.36       39.49    128.40 o 
  -3   8  19       23.48      -25.78     87.07 o 
  -2   8  19        6.58       60.83     85.07 o 
  -1   8  19      137.18       96.30     61.16 o 
   0   8  19       18.16       64.70     57.75 o 
   1   8  19       10.26       43.98     94.29 o 
   2   8  19       41.52      105.96     66.61 o 
   3   8  19       12.12       78.21     72.10 o 
  -3   9  19       29.09      -67.64     67.64 o 
  -2   9  19        9.86      -65.39     65.39 o 
  -1   9  19        0.17       -9.81     64.00 o 
   0   9  19       62.36       94.32     65.14 o 
   1   9  19       18.99      -61.47     61.47 o 
   2   9  19       13.78      -43.85    102.32 o 
  -8   0  20       31.77       24.08     63.40 o 
  -6   0  20       19.33       39.32     58.58 o 
  -4   0  20       36.07       13.64     52.16 o 
  -2   0  20       79.51      108.77     24.93 o 
   0   0  20     1123.54     1224.41     48.30 o 
   2   0  20       41.33       -9.95     33.95 o 
   4   0  20      277.64      368.86     89.48 o 
   6   0  20       14.95       25.68     91.49 o 
  -8   1  20        0.80       76.65     64.27 o 
  -7   1  20        6.87       35.14     59.16 o 
  -6   1  20        6.21       -4.05     65.40 o 
  -5   1  20       58.41       65.26     38.50 o 
  -4   1  20      219.96      291.82     43.77 o 
  -3   1  20       22.42        1.10     21.03 o 
  -2   1  20      347.40      353.06     24.06 o 
  -1   1  20       69.75       50.41     17.35 o 
   0   1  20     4704.34     4608.05     63.95 o 
   1   1  20      118.31      131.45     21.21 o 
   2   1  20      401.75      468.97     31.43 o 
   3   1  20       22.72       53.36     27.96 o 
   4   1  20      846.73      859.37     65.10 o 
   5   1  20       78.53       65.20    134.02 o 
   6   1  20       37.00       13.19    108.34 o 
   7   1  20       52.80      111.99     81.67 o 
  -7   2  20       15.51       26.48     76.24 o 
  -6   2  20       34.48       24.88     69.82 o 
  -5   2  20       72.08       42.53     62.60 o 
  -4   2  20        2.94      -14.45     58.58 o 
  -3   2  20      243.18      161.41     33.79 o 
  -2   2  20      147.77      154.94     20.59 o 
  -1   2  20     1255.46     1234.82     44.54 o 
   0   2  20     1904.24     1827.21     42.20 o 
   1   2  20     1181.33     1193.37     37.75 o 
   2   2  20       28.44       -5.13     27.09 o 
   3   2  20      228.12      219.77     38.46 o 
   4   2  20      440.78      515.14     46.61 o 
   5   2  20      750.62      823.49     87.79 o 
   6   2  20       11.70       -4.45     72.67 o 
   7   2  20      166.69      189.26     85.98 o 
  -7   3  20       59.34       94.70     91.49 o 
  -6   3  20      102.97       37.72     79.45 o 
  -5   3  20      235.75      152.48     73.83 o 
  -4   3  20        7.55       -6.01     41.81 o 
  -3   3  20       11.81      -29.11     29.11 o 
  -2   3  20      136.22      137.63     27.21 o 
  -1   3  20       77.98       54.65     25.46 o 
   0   3  20      450.34      450.64     23.43 o 
   1   3  20      151.91      173.03     22.65 o 
   2   3  20      215.68      199.21     37.22 o 
   3   3  20      721.00      667.55     47.49 o 
   4   3  20       36.60      -36.26     36.26 o 
   5   3  20      235.61      306.53    104.97 o 
   6   3  20       43.91       52.11     69.61 o 
  -7   4  20       46.60      104.33     97.10 o 
  -6   4  20       36.91      206.25     89.08 o 
  -5   4  20      177.70      202.23     83.46 o 
  -4   4  20       11.37      -12.69     51.04 o 
  -3   4  20      437.65      442.13     53.15 o 
  -2   4  20       38.96       33.00     30.93 o 
  -1   4  20      124.53      119.20     31.45 o 
   0   4  20      451.42      426.02     38.05 o 
   1   4  20      693.13      680.58     50.40 o 
   2   4  20       56.93       76.13     28.77 o 
   3   4  20       22.09      -13.59     30.93 o 
   4   4  20       60.46       29.03     44.99 o 
   5   4  20      264.21      356.39     79.45 o 
   6   4  20       20.72       41.11     73.91 o 
  -6   5  20      140.45      121.18     93.09 o 
  -5   5  20       22.63       85.07     85.07 o 
  -4   5  20        2.41      -39.49     44.24 o 
  -3   5  20       10.62       -5.17     38.34 o 
  -2   5  20      526.39      562.54     49.59 o 
  -1   5  20       25.31       10.80     34.22 o 
   0   5  20       13.01      -33.09     33.09 o 
   1   5  20        1.76      -39.92     39.92 o 
   2   5  20      631.96      707.77     62.92 o 
   3   5  20      898.66      828.53     69.30 o 
   4   5  20      176.46      190.88     38.30 o 
   5   5  20      122.39       98.38     83.68 o 
   6   5  20      120.56      187.91    111.55 o 
  -6   6  20       12.71       14.45     93.09 o 
  -5   6  20       48.67      211.86     97.91 o 
  -4   6  20        0.19      -18.38     47.81 o 
  -3   6  20       48.53       65.36     66.02 o 
  -2   6  20       20.31       59.66     40.88 o 
  -1   6  20      142.13      114.99     45.53 o 
   0   6  20       50.97       22.10     41.54 o 
   1   6  20        1.29       14.45     75.44 o 
   2   6  20       30.23       10.49     55.27 o 
   3   6  20        8.23       41.94     60.38 o 
   4   6  20       26.03       23.03     64.16 o 
   5   6  20       10.27       45.42     75.91 o 
  -5   7  20        3.08        0.00     95.50 o 
  -4   7  20       52.25       47.15     52.78 o 
  -3   7  20      121.38       57.62     77.84 o 
  -2   7  20      175.34      190.15     64.62 o 
  -1   7  20       29.88      102.27     85.47 o 
   0   7  20        1.92       -4.50     56.29 o 
   1   7  20       47.21       26.61     57.58 o 
   2   7  20      421.49      476.58     82.26 o 
   3   7  20      218.27      160.96     70.87 o 
   4   7  20       79.64       48.68     73.01 o 
  -4   8  20       28.79      169.56     71.92 o 
  -3   8  20        0.82       18.34     66.60 o 
  -2   8  20       13.72       -5.49     63.25 o 
  -1   8  20       72.04      147.96     64.57 o 
   0   8  20        7.31      -14.12     60.69 o 
   1   8  20       45.40       85.87     66.33 o 
   2   8  20       20.87      -11.04     67.10 o 
   3   8  20       84.31       42.91     81.86 o 
  -2   9  20        1.10       83.57     71.58 o 
  -1   9  20      117.12      130.61     71.17 o 
   0   9  20        7.43       54.80     67.92 o 
   1   9  20        9.37        8.70     68.29 o 
  -7   0  21      342.74      545.87     70.19 o 
  -5   0  21       38.95      -21.67     58.58 o 
  -3   0  21      165.14      207.60     49.73 o 
  -1   0  21     2134.86     1999.72     61.73 o 
   1   0  21        0.07      -18.39     29.47 o 
   3   0  21      646.91      701.16     53.17 o 
   5   0  21       47.39      -28.09     89.88 o 
  -7   1  21       20.00       44.24     62.19 o 
  -6   1  21        1.73       18.55     57.75 o 
  -5   1  21      533.24      657.58     54.76 o 
  -4   1  21      307.20      243.29     43.94 o 
  -3   1  21       71.62       93.94     27.31 o 
  -2   1  21      105.53       99.73     24.51 o 
  -1   1  21     2390.08     2470.95     49.65 o 
   0   1  21       68.51      113.55     16.77 o 
   1   1  21      500.41      533.08     28.03 o 
   2   1  21       58.64       32.57     28.29 o 
   3   1  21      801.93      935.41     74.68 o 
   4   1  21        3.86       11.87     45.87 o 
   5   1  21      173.48      141.26     73.78 o 
   6   1  21        4.73       23.74     91.49 o 
  -7   2  21      240.87      266.43     87.47 o 
  -6   2  21       25.21      -14.45     69.02 o 
  -5   2  21      149.19       45.74     65.00 o 
  -4   2  21        2.76       24.08     60.99 o 
  -3   2  21      162.16      145.73     24.79 o 
  -2   2  21      176.86      147.65     21.73 o 
  -1   2  21     3626.04     3411.90     60.11 o 
   0   2  21      239.22      304.39     23.14 o 
   1   2  21      120.56      152.22     25.26 o 
   2   2  21      870.53      903.98     53.38 o 
   3   2  21       21.72       -8.63     35.18 o 
   4   2  21      984.95      995.56     64.31 o 
   5   2  21       14.13       42.90     53.17 o 
   6   2  21      314.22      312.56     84.60 o 
  -7   3  21       10.00       51.36     87.47 o 
  -6   3  21       54.29       55.37     80.25 o 
  -5   3  21       46.98      -23.27     65.81 o 
  -4   3  21      573.87      485.29     65.89 o 
  -3   3  21       93.43       99.13     33.88 o 
  -2   3  21      127.73       99.03     29.35 o 
  -1   3  21      106.83      209.80     30.77 o 
   0   3  21      300.34      283.05     21.83 o 
   1   3  21       92.72       81.08     26.33 o 
   2   3  21       13.49        2.69     29.72 o 
   3   3  21       71.01       63.58     37.90 o 
   4   3  21        4.23        5.00     39.60 o 
   5   3  21        6.20      -68.04     80.35 o 
   6   3  21       66.69        9.63    112.35 o 
  -7   4  21       85.42       -3.21     90.68 o 
  -6   4  21       40.94       56.18     88.28 o 
  -5   4  21       40.36        8.03     78.65 o 
  -4   4  21       80.98        3.35    126.80 o 
  -3   4  21       70.49       26.89     37.33 o 
  -2   4  21      669.31      821.72     58.03 o 
  -1   4  21      791.59      802.07     52.00 o 
   0   4  21       61.26       60.32     35.75 o 
   1   4  21       25.77       44.81     36.95 o 
   2   4  21     1809.06     1899.58     62.52 o 
   3   4  21       32.47       37.19     32.58 o 
   4   4  21      509.68      483.33     56.38 o 
   5   4  21       18.59      -10.17     64.98 o 
   6   4  21      236.48      275.70     86.31 o 
  -6   5  21        3.64       -3.21     84.26 o 
  -5   5  21        2.48      -40.93     83.46 o 
  -4   5  21      149.09       69.60     60.38 o 
  -3   5  21      419.65      395.57     49.11 o 
  -2   5  21      161.24      208.34     42.58 o 
  -1   5  21       25.93       51.92     37.30 o 
   0   5  21       96.46       98.50     38.98 o 
   1   5  21      796.72      957.36    114.05 o 
   2   5  21       78.13       95.71     48.60 o 
   3   5  21       93.05      137.73     53.48 o 
   4   5  21        7.82       50.61     41.24 o 
   5   5  21      390.58      344.01    110.75 o 
  -6   6  21       28.47       59.39     98.71 o 
  -5   6  21       11.65      -16.05     91.49 o 
  -4   6  21       30.90       33.26     61.21 o 
  -3   6  21       79.62       66.67     43.33 o 
  -2   6  21       46.43       63.41     41.96 o 
  -1   6  21       20.49      -15.09     43.74 o 
   0   6  21       79.49       59.11     57.03 o 
   1   6  21       14.80       31.46     60.19 o 
   2   6  21       52.20       11.37     58.39 o 
   3   6  21       25.46       19.85     59.99 o 
   4   6  21      101.43        1.02    126.80 o 
   5   6  21        8.79       17.66     94.70 o 
  -5   7  21       24.94       15.25    105.93 o 
  -4   7  21       29.05       16.38     64.88 o 
  -3   7  21      114.83      111.82    151.27 o 
  -2   7  21       87.34       96.04     65.50 o 
  -1   7  21       98.08       97.19     61.25 o 
   0   7  21        8.65       64.47     61.28 o 
   1   7  21      150.16      164.01    103.93 o 
   2   7  21        3.93      115.78     65.93 o 
   3   7  21       23.14      -62.71     72.23 o 
   4   7  21        0.72       54.67    139.24 o 
  -3   8  21       10.82       84.22     72.31 o 
  -2   8  21       22.19      -25.06     64.66 o 
  -1   8  21        0.07      -14.05     62.30 o 
   0   8  21       31.11       40.24     66.09 o 
   1   8  21       12.18       29.31     64.97 o 
   2   8  21       14.73      -46.12     64.94 o 
   3   8  21       63.87      141.98     75.49 o 
  -1   9  21        3.39       -8.10     71.96 o 
   0   9  21        0.08      -62.56     66.93 o 
  -6   0  22      451.67      415.70     80.25 o 
  -4   0  22       45.82       17.66     52.16 o 
  -2   0  22       41.66       53.65     35.29 o 
   0   0  22       22.21       39.44     26.42 o 
   2   0  22      814.13      790.82     86.30 o 
   4   0  22        6.01      -69.02     84.26 o 
   6   0  22      104.95      236.74    116.36 o 
  -7   1  22        1.84        9.61     60.88 o 
  -6   1  22       25.10      -85.60     97.91 o 
  -5   1  22       10.78      -13.38     37.60 o 
  -4   1  22      237.16      177.38     42.94 o 
  -3   1  22        3.32       -8.31     29.87 o 
  -2   1  22     1028.25     1139.69     51.86 o 
  -1   1  22     1237.58     1316.40     36.07 o 
   0   1  22      471.96      451.05     26.10 o 
   1   1  22        1.57      -14.63     23.11 o 
   2   1  22     3499.41     3210.74     73.53 o 
   3   1  22      454.55      493.23     45.86 o 
   4   1  22      278.32      285.87     74.90 o 
   5   1  22       36.07      -66.33     66.33 o 
   6   1  22     2480.44     2693.23    149.43 o 
  -7   2  22       26.96      142.04     81.05 o 
  -6   2  22      107.53       49.76     73.83 o 
  -5   2  22      192.56      249.58     74.63 o 
  -4   2  22        2.05      -24.08     63.40 o 
  -3   2  22      168.14      136.32     25.62 o 
  -2   2  22       16.60       24.72     21.26 o 
  -1   2  22      946.24     1024.86     37.62 o 
   0   2  22        4.90        2.76     21.13 o 
   1   2  22      558.13      579.08     33.48 o 
   2   2  22       96.25      143.98     34.52 o 
   3   2  22       18.73       -0.01     37.10 o 
   4   2  22        0.04       18.14     48.87 o 
   5   2  22      351.90      468.38    121.98 o 
   6   2  22      104.48       39.65     76.28 o 
  -7   3  22       73.91       37.72     87.47 o 
  -6   3  22        7.72      -70.62     70.62 o 
  -5   3  22        2.70      -65.00     65.00 o 
  -4   3  22      104.09       46.00     53.19 o 
  -3   3  22       84.48      132.99     36.03 o 
  -2   3  22      123.76      107.34     37.04 o 
  -1   3  22      895.39      919.45     41.48 o 
   0   3  22       19.15       -2.82     18.78 o 
   1   3  22        5.66       43.30     30.00 o 
   2   3  22     1020.64      880.69     48.11 o 
   3   3  22      237.22      283.01     43.77 o 
   4   3  22       43.35       54.33     46.44 o 
   5   3  22       55.85      147.67     58.43 o 
   6   3  22      222.83      418.11    136.43 o 
  -6   4  22       37.94       24.88     89.08 o 
  -5   4  22      124.89      123.59     85.87 o 
  -4   4  22      207.47      195.04     60.43 o 
  -3   4  22       55.99       37.84     38.89 o 
  -2   4  22        3.15       22.32     32.62 o 
  -1   4  22      935.58      960.18     56.28 o 
   0   4  22       61.84       -5.58     35.54 o 
   1   4  22      188.41      173.55     42.32 o 
   2   4  22        1.85       19.70     29.49 o 
   3   4  22      398.66      407.16     41.74 o 
   4   4  22       28.11       58.62     48.39 o 
   5   4  22      264.16      235.08     77.68 o 
  -6   5  22        7.26      -81.86     81.86 o 
  -5   5  22        9.54       -0.80     82.66 o 
  -4   5  22      158.96      103.16     61.52 o 
  -3   5  22        0.64       37.76     40.96 o 
  -2   5  22       13.36       19.17     38.81 o 
  -1   5  22        0.88      -35.23     35.23 o 
   0   5  22      484.67      464.32     48.93 o 
   1   5  22       83.75       53.27     47.17 o 
   2   5  22      209.72      148.38     85.48 o 
   3   5  22        1.67       40.13     62.15 o 
   4   5  22      656.09      708.42     60.58 o 
   5   5  22       23.28       12.68     72.25 o 
  -5   6  22       36.64        0.80     93.09 o 
  -4   6  22      185.83      124.19     68.94 o 
  -3   6  22       10.81       13.36     50.01 o 
  -2   6  22       31.45        1.76     40.86 o 
  -1   6  22        0.16      -21.87     44.98 o 
   0   6  22       51.41       61.95     59.51 o 
   1   6  22       26.61       63.16     59.30 o 
   2   6  22        1.01      -62.17     81.45 o 
   3   6  22      112.62      149.47    132.82 o 
   4   6  22       37.03      -62.65     77.44 o 
  -4   7  22       27.04        7.80     73.43 o 
  -3   7  22       83.91      105.18     70.26 o 
  -2   7  22        1.36      -21.70     63.22 o 
  -1   7  22       20.57       -3.95     70.22 o 
   0   7  22      143.80      222.30     68.80 o 
   1   7  22      128.23      154.27     71.49 o 
   2   7  22        1.90       39.41     65.19 o 
   3   7  22       15.80       70.44     70.22 o 
  -3   8  22        0.10     -101.52    101.52 o 
  -2   8  22        1.06       12.89     69.20 o 
  -1   8  22        4.74        6.37     81.45 o 
   0   8  22        5.11       61.02     67.81 o 
   1   8  22        1.06      -35.33    108.34 o 
   2   8  22       10.18       72.64     71.58 o 
  -7   0  23      415.35      497.56     81.05 o 
  -5   0  23        9.63       -2.41     60.19 o 
  -3   0  23     1334.89     1186.91     99.51 o 
  -1   0  23      515.04      502.97     40.45 o 
   1   0  23      691.89      665.69     45.60 o 
   3   0  23      595.56      489.53    109.14 o 
   5   0  23      288.56      236.74    113.15 o 
  -7   1  23        0.24       57.78     74.63 o 
  -6   1  23        5.77       28.89     72.23 o 
  -5   1  23       12.77      -11.99     38.35 o 
  -4   1  23        0.89        2.08     37.40 o 
  -3   1  23      139.24      166.14     35.18 o 
  -2   1  23       52.11       42.31     29.83 o 
  -1   1  23      291.56      301.98     25.55 o 
   0   1  23      136.36      128.45     23.96 o 
   1   1  23      328.76      390.49     30.41 o 
   2   1  23       99.19      139.50     35.32 o 
   3   1  23       58.82       46.66     45.20 o 
   4   1  23       29.24      -42.44     90.28 o 
   5   1  23      522.39      589.38     88.21 o 
   6   1  23       15.51       96.01     81.99 o 
  -7   2  23      187.16      239.95     91.49 o 
  -6   2  23        4.61      -70.62     70.62 o 
  -5   2  23       28.27       89.08     73.03 o 
  -4   2  23      465.52      482.31     89.88 o 
  -3   2  23      329.28      372.75     64.40 o 
  -2   2  23        5.65      -11.92     24.65 o 
  -1   2  23      423.87      446.40     30.14 o 
   0   2  23      178.22      174.26     28.59 o 
   1   2  23      232.81      187.20     30.44 o 
   2   2  23      771.72      689.57     46.18 o 
   3   2  23       65.65       89.27     39.60 o 
   4   2  23      494.32      540.75     66.66 o 
   5   2  23      114.76      130.20     77.07 o 
   6   2  23      233.61      396.20     90.83 o 
  -7   3  23       22.11      -32.90     85.87 o 
  -6   3  23       16.14      -47.35     77.84 o 
  -5   3  23        6.39      -49.76     69.82 o 
  -4   3  23       10.75      -25.10     55.49 o 
  -3   3  23       10.23       31.30     53.21 o 
  -2   3  23       11.80       10.40     36.82 o 
  -1   3  23      169.75      156.15     32.62 o 
   0   3  23      341.17      347.98     31.51 o 
   1   3  23      191.53      147.81     32.94 o 
   2   3  23      595.37      584.76     45.25 o 
   3   3  23       90.37       79.93     41.01 o 
   4   3  23       61.19       78.99     55.77 o 
   5   3  23      224.78      144.66    149.67 o 
   6   3  23       28.49       56.18    130.01 o 
  -6   4  23        0.68      -75.44     75.44 o 
  -5   4  23       89.29       17.66     81.05 o 
  -4   4  23      254.90      255.21     66.37 o 
  -3   4  23        0.79       20.04     88.68 o 
  -2   4  23        7.65       56.33     38.99 o 
  -1   4  23      456.05      469.17     47.05 o 
   0   4  23       33.55       40.63     38.21 o 
   1   4  23       43.52       20.38     47.06 o 
   2   4  23       23.87       24.86     34.59 o 
   3   4  23      251.69      281.47     40.92 o 
   4   4  23      275.17      397.98     92.32 o 
   5   4  23       50.01       24.08     72.69 o 
  -6   5  23        1.54      -52.16     85.87 o 
  -5   5  23        0.20       59.39     89.08 o 
  -4   5  23       30.85       50.57     61.79 o 
  -3   5  23        2.88      -56.93     56.93 o 
  -2   5  23      186.98      188.29     46.68 o 
  -1   5  23      217.62      258.03     69.89 o 
   0   5  23       55.07       55.40     46.35 o 
   1   5  23        1.39       64.13     60.43 o 
   2   5  23       64.43      111.50     63.41 o 
   3   5  23      228.90      263.72    140.84 o 
   4   5  23        0.25       -9.58     41.48 o 
   5   5  23        5.57      -32.96     47.37 o 
  -5   6  23      148.47      175.75    103.52 o 
  -4   6  23      130.03      183.42     73.18 o 
  -3   6  23       26.71       14.51     57.52 o 
  -2   6  23       17.72       71.37     45.99 o 
  -1   6  23      453.82      507.27     62.02 o 
   0   6  23       42.90      136.64     64.26 o 
   1   6  23       74.05       79.81     62.41 o 
   2   6  23      166.68       21.67     61.70 o 
   3   6  23      150.01      171.93     75.74 o 
   4   6  23       14.47       63.16     74.96 o 
  -4   7  23       11.20      -73.43     73.43 o 
  -3   7  23        1.41       68.63     71.64 o 
  -2   7  23       13.55      -58.48     65.53 o 
  -1   7  23      121.52      155.02     69.81 o 
   0   7  23       26.20       12.61     64.06 o 
   1   7  23       28.09       40.49     67.84 o 
   2   7  23       23.95       77.44     74.23 o 
   3   7  23      307.83      195.35    117.57 o 
  -2   8  23       46.24       40.70     74.10 o 
  -1   8  23       68.63       39.17     74.01 o 
   0   8  23       36.51       13.13    111.55 o 
   1   8  23        0.73      -41.93    109.54 o 
  -6   0  24        3.17      -28.09     63.40 o 
  -4   0  24      235.19      250.38     67.41 o 
  -2   0  24     1186.45     1098.11     68.08 o 
   0   0  24     1700.09     1727.14     70.01 o 
   2   0  24       59.04       97.42     63.53 o 
   4   0  24      846.01      807.33    134.02 o 
   6   0  24      233.87       64.20    113.96 o 
  -7   1  24        6.80       45.74     75.44 o 
  -6   1  24      171.97       27.29     73.83 o 
  -5   1  24       34.79       21.14     53.77 o 
  -4   1  24        0.77       20.82     44.94 o 
  -3   1  24      105.28       84.54     35.13 o 
  -2   1  24      164.28       91.47     34.83 o 
  -1   1  24        2.13      -11.57     23.38 o 
   0   1  24      423.95      511.29     33.33 o 
   1   1  24      345.87      363.38     32.51 o 
   2   1  24       17.53       64.32     39.00 o 
   3   1  24        4.82      103.93     73.43 o 
   4   1  24      586.58      597.97     97.91 o 
   5   1  24      196.90      369.87     84.09 o 
   6   1  24       10.64       35.69    143.65 o 
  -7   2  24        4.19       94.70     80.25 o 
  -6   2  24        0.38      192.60     81.05 o 
  -5   2  24        7.58      -28.09     65.00 o 
  -4   2  24      166.13      206.25     78.65 o 
  -3   2  24       12.65       37.58     43.66 o 
  -2   2  24      307.58      257.98     42.86 o 
  -1   2  24        0.37       -3.45     34.92 o 
   0   2  24      471.14      529.73     34.88 o 
   1   2  24        0.89        2.96     29.31 o 
   2   2  24        2.39       42.66     31.41 o 
   3   2  24       57.11      120.43     42.58 o 
   4   2  24      155.94      179.11    125.99 o 
   5   2  24       70.09      102.67     78.98 o 
  -6   3  24       48.88       32.90     84.26 o 
  -5   3  24      261.78      243.16     89.08 o 
  -4   3  24       58.28       76.91     58.71 o 
  -3   3  24       69.44      121.65     57.78 o 
  -2   3  24       92.25       67.01     41.24 o 
  -1   3  24      145.68      195.43     34.77 o 
   0   3  24       29.48       11.78     26.74 o 
   1   3  24      556.35      595.75     54.44 o 
   2   3  24        0.68       21.87     34.58 o 
   3   3  24      207.41      214.73     50.43 o 
   4   3  24      137.41      137.44     59.90 o 
   5   3  24      351.94      499.96    143.65 o 
  -6   4  24       49.16       25.68     85.07 o 
  -5   4  24        0.35       83.46     84.26 o 
  -4   4  24       28.73      109.99     61.00 o 
  -3   4  24       21.05       30.22     69.42 o 
  -2   4  24       24.47       28.35     44.47 o 
  -1   4  24      322.02      343.89     47.35 o 
   0   4  24       25.98       60.87     39.96 o 
   1   4  24       68.76      107.31     90.09 o 
   2   4  24       26.46      -17.33     31.74 o 
   3   4  24      211.07      190.20     39.46 o 
   4   4  24       59.90       34.51     47.12 o 
   5   4  24       45.84      -97.91    108.34 o 
  -5   5  24       96.75      117.17    101.92 o 
  -4   5  24       25.51      -18.50     84.66 o 
  -3   5  24        0.53        8.91     59.05 o 
  -2   5  24        6.98       81.91     49.24 o 
  -1   5  24       13.01        1.46     47.02 o 
   0   5  24       47.00       36.09     48.64 o 
   1   5  24      308.13      415.21     84.26 o 
   2   5  24      373.37      316.26    125.19 o 
   3   5  24       49.68       90.84     71.11 o 
   4   5  24        6.61      -41.62     79.80 o 
  -5   6  24        1.30       51.36    102.72 o 
  -4   6  24        6.43       31.82     69.06 o 
  -3   6  24        4.83      -23.67     79.05 o 
  -2   6  24       23.04       -5.72     50.39 o 
  -1   6  24       78.66       49.61     50.71 o 
   0   6  24       19.30       22.93     63.58 o 
   1   6  24       11.78      -24.98     61.90 o 
   2   6  24       62.76      139.00     68.06 o 
   3   6  24       12.82       26.28     78.24 o 
   4   6  24       16.36       32.21     76.93 o 
  -4   7  24        5.60       43.48     74.90 o 
  -3   7  24        5.05       63.40    104.33 o 
  -2   7  24        4.91      -25.25     71.42 o 
  -1   7  24       67.97      125.87     71.65 o 
   0   7  24        5.26       38.62     69.79 o 
   1   7  24       73.43       81.68     70.19 o 
   2   7  24      142.48       39.37     70.26 o 
  -1   8  24        2.26      -40.30     72.10 o 
   0   8  24        9.92       49.47     73.45 o 
  -5   0  25       49.15       13.64     63.40 o 
  -3   0  25       99.84       89.08     60.99 o 
  -1   0  25     1136.62     1172.81     60.32 o 
   1   0  25      436.91      514.68     89.73 o 
   3   0  25     1435.28     1275.99    150.87 o 
   5   0  25       25.74      -68.21    101.12 o 
  -6   1  25       11.67       40.13     74.63 o 
  -5   1  25      115.03      113.60     60.99 o 
  -4   1  25       60.71       68.43     64.20 o 
  -3   1  25      154.82      192.52     38.64 o 
  -2   1  25      265.83      237.09     38.94 o 
  -1   1  25      106.54      109.42     28.05 o 
   0   1  25      182.33      161.49     28.98 o 
   1   1  25      191.63      173.87     34.35 o 
   2   1  25      125.95      137.56     48.63 o 
   3   1  25       94.54        0.54     66.13 o 
   4   1  25       66.93       96.89     73.47 o 
   5   1  25        4.88       -7.42    111.15 o 
  -6   2  25       25.96      -32.10     78.65 o 
  -5   2  25        4.64      -65.00     65.00 o 
  -4   2  25       43.35      -49.76     67.41 o 
  -3   2  25       22.93       43.14     47.44 o 
  -2   2  25       14.17       -2.23     31.21 o 
  -1   2  25      160.58      194.61     38.80 o 
   0   2  25      104.34      113.13     31.70 o 
   1   2  25      260.04      276.39     36.32 o 
   2   2  25       47.62       90.97     39.10 o 
   3   2  25      234.94      294.52     77.69 o 
   4   2  25        0.79      -73.62    125.19 o 
   5   2  25        3.07      -66.81     79.28 o 
  -6   3  25        9.96      -28.09     85.87 o 
  -5   3  25       36.69       69.02     84.26 o 
  -4   3  25       62.66       14.35     64.60 o 
  -3   3  25       57.60       47.79     56.06 o 
  -2   3  25      547.83      618.75     62.61 o 
  -1   3  25       60.15       59.84     39.39 o 
   0   3  25      332.26      388.74     36.71 o 
   1   3  25       32.58       33.23     33.17 o 
   2   3  25      101.55       84.92     45.89 o 
   3   3  25       16.13      -47.28     50.16 o 
   4   3  25      273.96      363.54    125.19 o 
   5   3  25        4.57       17.66    117.17 o 
  -6   4  25        0.84      -50.56     85.87 o 
  -5   4  25       54.45       -5.62     81.05 o 
  -4   4  25       21.91      -57.07     57.07 o 
  -3   4  25      178.05      122.45     63.05 o 
  -2   4  25      185.55      116.95     61.12 o 
  -1   4  25       23.61       27.48     49.89 o 
   0   4  25        3.99      -39.02     39.02 o 
   1   4  25      166.87      178.03     56.89 o 
   2   4  25       29.34      -11.63     36.32 o 
   3   4  25       11.33        8.76     37.60 o 
   4   4  25       34.14        2.81     47.78 o 
  -5   5  25        1.89        0.80     97.91 o 
  -4   5  25        2.43       55.33     93.49 o 
  -3   5  25       24.75       63.73     63.12 o 
  -2   5  25      156.84      224.87     69.93 o 
  -1   5  25       34.27       42.82     48.80 o 
   0   5  25       10.58      -45.53     45.53 o 
   1   5  25       91.68      137.09     97.51 o 
   2   5  25       94.04      195.01     72.78 o 
   3   5  25       44.59       69.39     73.78 o 
   4   5  25      140.26      184.58    111.55 o 
  -4   6  25       59.99      -65.47     65.47 o 
  -3   6  25      289.26      290.19     75.31 o 
  -2   6  25        7.64      -51.54     51.54 o 
  -1   6  25        9.85       -4.20     52.53 o 
   0   6  25        1.72      -61.65     61.65 o 
   1   6  25      541.59      611.64     91.89 o 
   2   6  25      361.60      367.83     83.18 o 
   3   6  25       36.53      152.42     79.15 o 
  -3   7  25        2.51       77.84    108.34 o 
  -2   7  25       17.99       -8.96     74.04 o 
  -1   7  25        0.01      -17.56     69.24 o 
   0   7  25       13.92      -36.76    136.83 o 
   1   7  25       45.36       48.09     72.19 o 
   2   7  25      115.37      101.88     78.00 o 
  -6   0  26       78.69      130.81     73.03 o 
  -4   0  26        1.52       28.89     64.20 o 
  -2   0  26      242.16      264.55     49.93 o 
   0   0  26       54.39       32.31     38.73 o 
   2   0  26      149.48      188.59    103.52 o 
   4   0  26       58.00      137.23    107.54 o 
  -6   1  26      277.21      264.83     86.67 o 
  -5   1  26        7.03       50.11     41.70 o 
  -4   1  26       41.37       38.31     44.09 o 
  -3   1  26       33.27       44.67     36.10 o 
  -2   1  26     1037.85      976.15     55.39 o 
  -1   1  26       15.30      -13.39     27.36 o 
   0   1  26        8.09       12.25     31.21 o 
   1   1  26       93.82       78.53     36.11 o 
   2   1  26      130.01      153.32     54.11 o 
   3   1  26      149.79      221.27     76.20 o 
   4   1  26       61.95      111.36     75.45 o 
   5   1  26      221.43      214.38     82.70 o 
  -6   2  26        3.76       40.13     81.86 o 
  -5   2  26       74.04        7.22     73.83 o 
  -4   2  26        0.33      -34.51     72.23 o 
  -3   2  26        4.13        1.01     51.59 o 
  -2   2  26      255.88      331.70     44.51 o 
  -1   2  26        1.05       19.66     32.02 o 
   0   2  26        2.52        2.97     34.96 o 
   1   2  26        1.16       -0.31     31.08 o 
   2   2  26      355.54      351.23     44.72 o 
   3   2  26       47.00      250.33     77.27 o 
   4   2  26        6.74       24.83     74.60 o 
   5   2  26        5.70      -77.35     77.35 o 
  -6   3  26       63.48       87.47     91.49 o 
  -5   3  26        0.87       89.08     85.07 o 
  -4   3  26       84.56       46.45     59.93 o 
  -3   3  26      138.46      233.68     67.28 o 
  -2   3  26        0.07       -8.70     46.18 o 
  -1   3  26       11.52       70.83     49.18 o 
   0   3  26       57.19       10.30     31.11 o 
   1   3  26      402.57      490.89     42.21 o 
   2   3  26       13.20      -38.89     38.89 o 
   3   3  26      511.64      509.17     62.09 o 
   4   3  26        7.97      -27.29    109.94 o 
   5   3  26      337.14      157.29    131.61 o 
  -5   4  26        9.12      -14.45     84.26 o 
  -4   4  26        8.68       30.87     66.02 o 
  -3   4  26        7.48       -6.28     65.40 o 
  -2   4  26        4.30       75.67     61.13 o 
  -1   4  26       20.59       58.14     61.12 o 
   0   4  26      144.46      232.45     54.29 o 
   1   4  26        0.41       41.78     66.09 o 
   2   4  26      140.72      103.88     46.43 o 
   3   4  26        5.18       92.64     43.35 o 
   4   4  26       61.89      149.92     94.70 o 
  -5   5  26        5.08       32.10    100.31 o 
  -4   5  26      100.25       37.92     68.18 o 
  -3   5  26       37.56       -3.00     91.49 o 
  -2   5  26        1.50       75.31     83.46 o 
  -1   5  26       12.21       66.01     52.71 o 
   0   5  26       25.98       98.10     54.05 o 
   1   5  26      217.06      164.97    116.36 o 
   2   5  26       15.01      -13.29     67.68 o 
   3   5  26       62.26       44.90    132.01 o 
  -4   6  26       46.23      123.72     73.47 o 
  -3   6  26       14.59       26.13     87.07 o 
  -2   6  26       46.19       37.67     70.00 o 
  -1   6  26       25.42        2.47     52.61 o 
   0   6  26      157.76      255.69     77.64 o 
   1   6  26       23.65      -64.56     64.56 o 
   2   6  26        4.33      -64.34     70.03 o 
   3   6  26       10.33       -4.89     75.85 o 
  -2   7  26       79.54      -84.26    106.73 o 
  -1   7  26       27.41        1.17     73.69 o 
   0   7  26        0.11       80.68     74.42 o 
   1   7  26       18.52      -12.01     74.58 o 
  -5   0  27      198.58       98.71     68.21 o 
  -3   0  27      975.33     1138.76    105.13 o 
  -1   0  27        9.15       40.83     39.83 o 
   1   0  27      908.85      951.96     83.23 o 
   3   0  27      105.64      250.38    117.97 o 
   5   0  27      766.97     1049.68    158.09 o 
  -6   1  27        7.04       60.19     77.84 o 
  -5   1  27       56.78       90.68     75.44 o 
  -4   1  27        0.15       12.61     42.99 o 
  -3   1  27      167.57      156.35     58.19 o 
  -2   1  27      138.08      134.63     35.41 o 
  -1   1  27       21.83       -5.68     31.50 o 
   0   1  27        7.17       14.51     32.18 o 
   1   1  27      462.76      461.68     48.43 o 
   2   1  27       55.83       93.12     50.98 o 
   3   1  27       32.78       41.77     70.38 o 
   4   1  27       11.41       87.16     78.55 o 
   5   1  27       23.31      142.36     84.16 o 
  -6   2  27        7.19       -4.82     82.66 o 
  -5   2  27       59.75       47.35     74.63 o 
  -4   2  27       17.94       67.41     71.42 o 
  -3   2  27      169.56      130.09     59.39 o 
  -2   2  27       27.36       33.66     32.40 o 
  -1   2  27       10.72      -31.52     31.52 o 
   0   2  27       13.56      -11.47     32.75 o 
   1   2  27      118.19      105.22     35.64 o 
   2   2  27      463.64      522.86     66.36 o 
   3   2  27        1.81      -48.65     48.65 o 
   4   2  27       18.88       10.02     78.55 o 
  -5   3  27      102.00       92.29     86.67 o 
  -4   3  27        3.42        8.83     81.05 o 
  -3   3  27      267.14      281.18     73.03 o 
  -2   3  27       39.30       30.17     60.19 o 
  -1   3  27       65.01        8.05     48.54 o 
   0   3  27      135.93       94.61     36.34 o 
   1   3  27       22.30       -7.21     60.99 o 
   2   3  27       57.85       61.41     44.21 o 
   3   3  27       43.72      114.42     59.79 o 
   4   3  27      148.79      129.20    125.99 o 
  -5   4  27        0.95       44.14     89.88 o 
  -4   4  27        1.77        1.75     73.43 o 
  -3   4  27        6.99       16.18     63.37 o 
  -2   4  27       19.04       97.58     65.93 o 
  -1   4  27       20.47       38.98    130.81 o 
   0   4  27       72.02       56.89     79.45 o 
   1   4  27        7.43       80.46     66.71 o 
   2   4  27      192.62      200.51     50.13 o 
   3   4  27      171.33      202.02     76.75 o 
   4   4  27       85.58       92.74     60.53 o 
  -4   5  27       16.19       49.83     70.32 o 
  -3   5  27       21.73      166.29     74.54 o 
  -2   5  27       47.29       46.46     66.82 o 
  -1   5  27       74.51      188.80     79.45 o 
   0   5  27      140.27      119.38     56.08 o 
   1   5  27       32.03       -3.68     55.25 o 
   2   5  27       94.56      241.24     82.59 o 
   3   5  27       55.85       58.58    121.98 o 
  -3   6  27       11.82      -39.34     70.12 o 
  -2   6  27       32.05      -28.68     68.65 o 
  -1   6  27        3.61       14.60     70.57 o 
   0   6  27       22.99       -9.54     70.03 o 
   1   6  27       44.65       32.98     77.06 o 
   2   6  27        5.94      -48.64     89.48 o 
  -1   7  27       50.63       37.72    121.18 o 
   0   7  27       20.16      -99.11     99.11 o 
  -6   0  28        2.65       44.94     70.62 o 
  -4   0  28       20.81        4.01     63.40 o 
  -2   0  28      254.32      312.78     49.59 o 
   0   0  28      248.60      397.06     66.41 o 
   2   0  28        5.10       43.32     58.18 o 
   4   0  28      300.89      276.87    123.59 o 
  -5   1  28       18.55       -6.42     74.63 o 
  -4   1  28      118.59      185.24     65.40 o 
  -3   1  28       50.29       20.25     43.87 o 
  -2   1  28      236.71      281.18     47.08 o 
  -1   1  28       12.96       20.67     35.11 o 
   0   1  28      310.55      350.53     39.59 o 
   1   1  28       25.43       11.02     39.85 o 
   2   1  28        5.04       30.12     49.13 o 
   3   1  28       12.52        2.38    134.82 o 
   4   1  28      301.09      359.80    158.90 o 
  -5   2  28        8.56       35.31     76.24 o 
  -4   2  28        9.85       -6.42     73.03 o 
  -3   2  28       66.67      157.11     62.78 o 
  -2   2  28       19.67        4.89     33.99 o 
  -1   2  28      134.71      122.60     43.51 o 
   0   2  28      100.12       75.14     52.75 o 
   1   2  28       61.52       55.42     35.19 o 
   2   2  28        3.61       -8.24     47.48 o 
   3   2  28      110.88      160.95     75.93 o 
   4   2  28      121.27       76.48     81.39 o 
  -5   3  28        8.69      -30.50     77.04 o 
  -4   3  28       24.46      -32.10     74.63 o 
  -3   3  28        1.13       20.79     80.65 o 
  -2   3  28       28.75       51.69     65.00 o 
  -1   3  28       16.10       -2.05     60.12 o 
   0   3  28       13.35       51.07     36.50 o 
   1   3  28        0.66      -33.91     35.04 o 
   2   3  28        5.70        5.55     50.49 o 
   3   3  28       72.92       55.25     59.72 o 
   4   3  28        0.04       24.77     63.67 o 
  -4   4  28        0.32      -71.82     71.82 o 
  -3   4  28       15.35       11.37     64.31 o 
  -2   4  28       20.45       13.58     64.00 o 
  -1   4  28       89.19      107.35     67.30 o 
   0   4  28        0.58      -11.41     64.40 o 
   1   4  28       14.83       89.21     93.09 o 
   2   4  28      122.43      170.93    123.59 o 
   3   4  28       58.13      207.05     65.00 o 
  -4   5  28       23.47      102.13     70.69 o 
  -3   5  28       59.15       84.62     75.18 o 
  -2   5  28      222.77      387.08     80.90 o 
  -1   5  28       68.97       73.76     72.09 o 
   0   5  28        6.20       13.26     89.08 o 
   1   5  28       35.83      -44.81     79.05 o 
   2   5  28      249.04      -75.44    115.56 o 
  -2   6  28       86.99      118.77     74.74 o 
  -1   6  28       13.32       63.90     73.65 o 
   0   6  28        9.01      152.48    119.57 o 
   1   6  28       16.91       67.41    118.77 o 
  -5   0  29      186.97      202.23     78.65 o 
  -3   0  29       46.62       73.83     69.82 o 
  -1   0  29       22.94       -7.72     54.44 o 
   1   0  29        5.22      -51.88     51.88 o 
   3   0  29       99.20      141.24    117.97 o 
  -5   1  29      168.55       54.57     81.05 o 
  -4   1  29        0.11        7.34     43.94 o 
  -3   1  29       55.99       36.57     45.23 o 
  -2   1  29       26.60       54.64     36.90 o 
  -1   1  29      221.07      279.82     42.00 o 
   0   1  29       13.27       78.33     36.53 o 
   1   1  29       29.18       -1.31     39.71 o 
   2   1  29        8.94      -20.71     41.41 o 
   3   1  29      321.76      334.52     64.58 o 
   4   1  29        0.42       -9.72    117.57 o 
  -5   2  29      124.00       42.53     81.05 o 
  -4   2  29       17.59      -39.32     74.63 o 
  -3   2  29       10.85       18.70     58.90 o 
  -2   2  29      270.06      277.58     63.35 o 
  -1   2  29        2.43      -34.10     34.10 o 
   0   2  29      210.55      250.32     41.12 o 
   1   2  29        3.79       11.70     38.96 o 
   2   2  29      144.63      175.27     53.81 o 
   3   2  29       55.31       22.64     53.52 o 
   4   2  29       43.94      -43.75     84.76 o 
  -5   3  29        6.15      104.33     89.88 o 
  -4   3  29        2.18      111.55     83.46 o 
  -3   3  29       15.81      -36.56     63.01 o 
  -2   3  29       15.24       22.28     61.70 o 
  -1   3  29        9.21       -2.32     59.95 o 
   0   3  29        0.62       27.16     38.61 o 
   1   3  29       21.23       91.19     42.55 o 
   2   3  29        9.51       18.80     52.10 o 
   3   3  29       74.80      110.45     84.26 o 
  -4   4  29       23.71       79.70     73.12 o 
  -3   4  29       43.11       24.75     92.29 o 
  -2   4  29       92.79       63.66     65.93 o 
  -1   4  29       27.98       69.21    106.73 o 
   0   4  29      229.17      138.41     76.10 o 
   1   4  29      120.33      147.13     76.35 o 
   2   4  29       21.01     -105.93    105.93 o 
   3   4  29        2.60        4.01     59.39 o 
  -3   5  29        8.59       11.18     72.26 o 
  -2   5  29       12.18      -16.44     70.94 o 
  -1   5  29        0.40       76.27     71.75 o 
   0   5  29        0.83        6.24     70.19 o 
   1   5  29       25.34       54.91     79.45 o 
   2   5  29        7.88      106.73    132.41 o 
  -1   6  29        0.25      -54.47     73.77 o 
   0   6  29       25.93       52.97    119.57 o 
  -4   0  30       36.37      172.54     74.63 o 
  -2   0  30       44.63       28.09     69.82 o 
   0   0  30        9.94      -50.12     99.91 o 
   2   0  30       12.90       -3.27     61.97 o 
  -5   1  30        1.74       -8.83     78.65 o 
  -4   1  30       10.13       38.44     51.36 o 
  -3   1  30       38.08       77.10     47.87 o 
  -2   1  30      281.58      349.72     81.84 o 
  -1   1  30       34.85       54.13     40.72 o 
   0   1  30       50.77       66.87     42.06 o 
   1   1  30        7.18       45.59     41.43 o 
   2   1  30      457.61      484.92     55.20 o 
   3   1  30        3.48      -35.99     54.05 o 
  -4   2  30       61.27       80.25     82.66 o 
  -3   2  30       52.35       74.73     65.41 o 
  -2   2  30        4.31       33.10     87.34 o 
  -1   2  30       42.18      -35.13     35.13 o 
   0   2  30       44.88       45.11     40.69 o 
   1   2  30        2.40       44.54     47.43 o 
   2   2  30        3.54       36.45     44.63 o 
   3   2  30       63.40       59.38     57.42 o 
  -4   3  30        1.98       -4.01     87.47 o 
  -3   3  30       91.42       77.14    118.37 o 
  -2   3  30      131.11       12.14     64.90 o 
  -1   3  30       26.56       49.20     64.98 o 
   0   3  30        1.61      152.18     69.02 o 
   1   3  30       26.21       11.11     41.41 o 
   2   3  30       57.67      118.78     61.02 o 
   3   3  30        0.22      -58.91     58.91 o 
  -3   4  30       11.62      -47.56     66.46 o 
  -2   4  30       12.17      -40.04     95.50 o 
  -1   4  30       12.57       36.46     72.89 o 
   0   4  30        3.02       77.84     72.69 o 
   1   4  30       34.43       45.08     75.27 o 
  -2   5  30        5.75      -67.96     67.96 o 
  -1   5  30        0.01      -69.17     69.17 o 
   0   5  30      102.60       81.41     93.49 o 
   1   5  30       11.81       63.19     79.42 o 
  -3   0  31      810.93      650.84     96.30 o 
  -1   0  31       15.10       53.74     59.36 o 
   1   0  31      475.49      499.50    128.40 o 
   3   0  31        7.08      -38.75     67.58 o 
  -4   1  31        2.44      -15.03     46.24 o 
  -3   1  31       14.27       27.80     48.40 o 
  -2   1  31       26.71       -8.24     43.22 o 
  -1   1  31        2.44       -2.45     44.15 o 
   0   1  31       11.32      -41.72     41.72 o 
   1   1  31       73.79       73.99     44.01 o 
   2   1  31       51.62       36.97     47.32 o 
   3   1  31        6.16       27.79     58.97 o 
  -4   2  31      142.69      190.19     85.87 o 
  -3   2  31      294.52      398.50     78.84 o 
  -2   2  31        1.58       17.72     39.90 o 
  -1   2  31        1.55       38.91     47.84 o 
   0   2  31       18.67       43.66     48.50 o 
   1   2  31      206.75      226.66     53.53 o 
   2   2  31       75.04       71.42     46.68 o 
  -3   3  31       65.65        2.66     66.21 o 
  -2   3  31        0.53        4.31     67.29 o 
  -1   3  31        0.04      -58.66     64.02 o 
   0   3  31       70.16      -29.35     67.41 o 
   1   3  31        9.49       39.02     83.06 o 
   2   3  31       23.30      -38.96     49.70 o 
  -2   4  31       14.43       42.24     72.19 o 
  -1   4  31       14.58      103.36     79.05 o 
   0   4  31        6.84       30.93     74.19 o 
   1   4  31       17.21       44.22     78.42 o 
  -4   0  32        3.62      -56.98     68.21 o 
  -2   0  32        1.43       43.34     72.23 o 
   0   0  32       57.70       16.49     62.03 o 
   2   0  32        6.78      -20.47     74.23 o 
  -3   1  32       16.08       -7.73     48.45 o 
  -2   1  32       41.11       -5.82     47.05 o 
  -1   1  32       10.87      -14.89     66.29 o 
   0   1  32       19.28        4.25     69.43 o 
   1   1  32       31.74       75.46     46.26 o 
   2   1  32        5.51      -32.74     45.51 o 
  -3   2  32        3.06      -25.24     67.81 o 
  -2   2  32        4.25       59.35     94.29 o 
  -1   2  32       56.19       39.70     45.21 o 
   0   2  32       13.81        5.79     47.27 o 
   1   2  32       79.61       90.05     51.04 o 
   2   2  32        0.40       95.27     53.17 o 
  -3   3  32        0.72      -50.26     94.70 o 
  -2   3  32        1.83       -7.37     69.90 o 
  -1   3  32       31.44      -19.18     85.47 o 
   0   3  32       27.17       16.41     69.47 o 
   1   3  32      203.93      187.04     55.81 o 
  -1   4  32       60.39      181.27     79.15 o 
   0   4  32        0.13       92.32     92.29 o 
  -3   0  33        0.62      -50.56     70.62 o 
  -1   0  33      219.77      121.60     67.68 o 
   1   0  33        4.09      -59.97     59.97 o 
  -3   1  33       19.80      -16.91     48.45 o 
  -2   1  33        1.29       36.62     48.54 o 
  -1   1  33        7.79      -47.88     47.88 o 
   0   1  33        2.83      -66.20     66.20 o 
   1   1  33       24.83       -5.54     47.03 o 
  -2   2  33        0.87      -10.43     82.66 o 
  -1   2  33       74.39      126.13     52.85 o 
   0   2  33       98.56      102.54     48.85 o 
   1   2  33       22.46       29.39     50.96 o 
  -1   3  33       11.76      -29.79     87.47 o 
   0   0  34       25.46      119.60    158.90 o 
  -1   1  34       20.41       56.50     50.48 o 
   0   1  34        1.67       42.03     54.61 o 
                                                 
